# Supplementary material for: Estimation in regret-regression using quadratic inference functions with ridge estimator
Source: PLoS One. 2022 Jul 21;17(7):e0271542. doi: 10.1371/journal.pone.0271542 (PMC9302796; doi:10.1371/journal.pone.0271542)
Supplement: S1 Dataset — (DAT) [file pone.0271542.s001.dat]

   2   1  62   1  29   1   1   0.0   0   0.00   0.80   3   0     0.00   0.00   0   0.80   1
   2   2  62   1  29   1   1   6.0  42   0.00   0.10   3   0     0.00   0.00   0   0.10   0
   2   3  62   1  29   1   1  14.0  56   0.00   1.65   3   1    -0.15   0.00   0   1.65   0
   2   4  62   1  29   1   1  20.0  42   0.00   0.65   3   0     0.00   0.00   1   0.65   0
   2   5  62   1  29   1   1  28.4  59   0.00   0.10   3   0     0.00   0.00   0   0.10   0
   2   6  62   1  29   1   1  34.9  45   0.00   2.80   3   1    -0.35   0.00   0   2.80   0
   2   7  62   1  29   1   1  36.9  14   0.00   0.82   3   0     0.00   0.00   1   0.82   0
   2   8  62   1  29   1   1  38.9  14   0.00   1.20   3   1    -0.45   0.00   0   1.20   0
   2   9  62   1  29   1   1  41.9  21   0.00   1.50   3   1    -0.05   0.00   1   1.50   0
   2  10  62   1  29   1   1  44.9  21   0.00   0.00   2   0     0.00   0.00   1   0.00   0
   2  11  62   1  29   1   1  50.6  40   0.00   0.35   3   0     0.00   0.00   0   0.35   0
   2  12  62   1  29   1   1  57.6  49   0.00   0.55   3   0     0.00   0.00   0   0.55   0
   2  13  62   1  29   1   1  65.6  56  33.16   0.00   2   0     0.00  59.22   0   0.00   0
   2  14  62   1  29   1   1  66.6   7   4.00   0.60   3   0     0.00  57.14   0   0.60   1
   3   1  64   1  31   3   3   0.0   0   0.00  -1.19   1   1     0.50   0.00   0   1.19   1
   3   2  64   1  31   3   3   1.9  13   5.94   0.00   2   1    -0.50  45.66   1   0.00   1
   3   3  64   1  31   3   3   5.1  23   0.00   0.60   3   0     0.00   0.00   1   0.60   0
   3   4  64   1  31   3   3   8.9  26  14.86   0.00   2   0     0.00  57.14   0   0.00   0
   3   5  64   1  31   3   3  38.3 206 109.89   0.70   3   1    -0.15  53.34   0   0.70   0
   3   6  64   1  31   3   3  43.1  34  11.33  -1.30   1   1     0.15  33.33   1   1.30   0
   3   7  64   1  31   3   3  45.1  14   4.81   0.60   3   1    -0.50  34.38   1   0.60   0
   3   8  64   1  31   3   3  46.1   7   2.75  -0.95   1   0     0.00  39.22   1   0.95   1
   3   9  64   1  31   3   3  48.1  14   2.92   0.00   2   1    -0.50  20.83   0   0.00   0
   3  10  64   1  31   3   3  50.1  14   7.24   0.70   3   1    -0.15  51.72   1   0.70   0
   3  11  64   1  31   3   3  51.0   6   2.31  -0.90   1   0     0.00  38.46   1   0.90   1
   3  12  64   1  31   3   3  53.0  14   0.00  -0.55   1   1     0.75   0.00   0   0.55   0
   3  13  64   1  31   3   3  54.0   7   3.65   0.00   2   0     0.00  52.17   1   0.00   1
   3  14  64   1  31   3   3  56.0  14   7.64  -0.50   1   1     0.40  54.55   0   0.50   0
   4   1  72   1  14   1   1   0.0   0   0.00  -0.13   1   0     0.00   0.00   0   0.13   1
   4   2  72   1  14   1   1   4.0  28  24.09   0.00   2   0     0.00  86.02   0   0.00   0
   4   3  72   1  14   1   1   6.0  14   5.60   0.30   3   0     0.00  40.00   0   0.30   0
   4   4  72   1  14   1   1   9.0  21  15.56  -0.05   1   1     0.50  74.07   0   0.05   0
   4   5  72   1  14   1   1  44.1 246 196.83   0.20   3   1    -0.22  80.01   1   0.20   0
   4   6  72   1  14   1   1  50.1  42   0.00   0.35   3   0     0.00   0.00   1   0.35   0
   4   7  72   1  14   1   1  57.1  49  26.11   0.00   2   0     0.00  53.29   0   0.00   0
   4   8  72   1  14   1   1  59.1  14   6.22   0.50   3   0     0.00  44.44   0   0.50   0
   4   9  72   1  14   1   1  62.1  21   0.00   0.05   3   0     0.00   0.00   0   0.05   0
   4  10  72   1  14   1   1  66.1  28   0.00   0.00   2   0     0.00   0.00   0   0.00   0
   4  11  72   1  14   1   1  72.1  42   0.00   0.70   3   0     0.00   0.00   0   0.70   0
   4  12  72   1  14   1   1  80.1  56   0.00   0.10   3   0     0.00   0.00   0   0.10   0
   4  13  72   1  14   1   1  88.1  56  28.02   0.00   2   0     0.00  50.04   0   0.00   0
   4  14  72   1  14   1   1  89.1   7   0.70   0.90   3   0     0.00  10.00   0   0.90   1
   5   1  85   1   2   1   1   0.0   0   0.00   0.20   3   0     0.00   0.00   0   0.20   1
   5   2  85   1   2   1   1   8.0  56  39.97   0.00   2   0     0.00  71.38   0   0.00   0
   5   3  85   1   2   1   1  15.9  55  11.46   1.90   3   1    -0.50  20.83   0   1.90   0
   5   4  85   1   2   1   1  19.9  28   0.72   0.00   2   0     0.00   2.56   1   0.00   0
   5   5  85   1   2   1   1  45.7 181  16.46   0.50   3   0     0.00   9.09   0   0.50   0
   5   6  85   1   2   1   1  49.7  28   0.00   0.75   3   1    -0.22   0.00   0   0.75   0
   5   7  85   1   2   1   1  55.7  42   0.00   0.90   3   1    -0.53   0.00   1   0.90   0
   5   8  85   1   2   1   1  58.7  21   0.00   0.00   2   1    -0.25   0.00   1   0.00   0
   5   9  85   1   2   1   1  61.7  21  21.00   0.00   2   0     0.00 100.00   1   0.00   0
   5  10  85   1   2   1   1  65.7  28  28.00   0.00   2   0     0.00 100.00   0   0.00   0
   5  11  85   1   2   1   1  71.7  42  10.12  -0.63   1   1     0.25  24.10   0   0.63   0
   5  12  85   1   2   1   1  73.7  14   3.37   0.00   2   0     0.00  24.10   1   0.00   0
   5  13  85   1   2   1   1  76.7  21  16.80   0.20   3   1    -0.28  80.00   0   0.20   0
   5  14  85   1   2   1   1  79.7  21  13.55  -0.35   1   0     0.00  64.52   1   0.35   0
   6   1  78   0  24   4   1   0.0   0   0.00   0.00   2   0     0.00   0.00   0   0.00   1
   6   2  78   0  24   4   1   6.0  42  42.00   0.00   2   1     0.50 100.00   0   0.00   0
   6   3  78   0  24   4   1   7.4  10  10.00   0.00   2   0     0.00 100.00   1   0.00   1
   6   4  78   0  24   4   1  12.0  32  32.00   0.00   2   0     0.00 100.00   0   0.00   0
   6   5  78   0  24   4   1  14.0  14  14.00   0.00   2   0     0.00 100.00   0   0.00   0
   6   6  78   0  24   4   1  48.0 238 238.00   0.00   2   1     0.28 100.00   0   0.00   0
   6   7  78   0  24   4   1  53.0  35  18.20   0.60   3   0     0.00  52.00   1   0.60   0
   6   8  78   0  24   4   1  58.0  35   8.74   0.00   2   0     0.00  24.97   0   0.00   0
   6   9  78   0  24   4   1  64.0  42   9.33   0.70   3   0     0.00  22.22   0   0.70   0
   6  10  78   0  24   4   1  70.0  42   0.00   0.55   3   0     0.00   0.00   0   0.55   0
   6  11  78   0  24   4   1  78.0  56   0.00   2.00   3   1    -0.28   0.00   0   2.00   0
   6  12  78   0  24   4   1  79.0   7   2.15  -0.25   1   1    -1.79  30.77   1   0.25   1
   6  13  78   0  24   4   1  80.0   7   0.00  -0.53   1   1     1.79   0.00   1   0.53   1
   6  14  78   0  24   4   1  81.0   7   2.78   0.00   2   1     0.21  39.77   1   0.00   1
   8   1  79   1  24   4   1   0.0   0   0.00   0.00   2   1    -0.30   0.00   0   0.00   1
   8   2  79   1  24   4   1   6.0  42  42.00   0.00   2   1     0.30 100.00   1   0.00   0
   8   3  79   1  24   4   1  12.0  42  20.16   0.65   3   1    -0.30  48.00   1   0.65   0
   8   4  79   1  24   4   1  19.9  55   0.00   0.60   3   1     0.01   0.00   1   0.60   0
   8   5  79   1  24   4   1  27.9  56  24.00   0.00   2   0     0.00  42.86   1   0.00   0
   8   6  79   1  24   4   1  62.0 239 239.00   0.00   2   1    -0.21 100.00   0   0.00   0
   8   7  79   1  24   4   1  64.9  20  20.00   0.00   2   0     0.00 100.00   1   0.00   0
   8   8  79   1  24   4   1  72.0  50  15.37   0.90   3   0     0.00  30.74   0   0.90   0
   8   9  79   1  24   4   1  74.0  14   0.00   1.70   3   1    -0.25   0.00   0   1.70   0
   8  10  79   1  24   4   1  75.0   7   2.52  -0.08   1   0     0.00  35.97   1   0.08   1
   8  11  79   1  24   4   1  76.0   7   3.93   0.70   3   0     0.00  56.18   0   0.70   1
   8  12  79   1  24   4   1  78.0  14   3.11   0.00   2   1     0.25  22.22   0   0.00   0
   8  13  79   1  24   4   1  79.0   7   2.80   0.30   3   0     0.00  40.00   1   0.30   1
   8  14  79   1  24   4   1  81.0  14   0.00   0.00   2   0     0.00   0.00   0   0.00   0
   9   1  38   0  22   2   3   0.0   0   0.00  -0.60   1   0     0.00   0.00   0   0.60   1
   9   2  38   0  22   2   3  13.1  92   0.00  -0.70   1   1     0.21   0.00   0   0.70   0
   9   3  38   0  22   2   3  17.0  27   6.00   0.00   2   0     0.00  22.22   1   0.00   0
   9   4  38   0  22   2   3  24.9  55  55.00   0.00   2   0     0.00 100.00   0   0.00   0
   9   5  38   0  22   2   3  52.9 196 196.00   0.00   2   0     0.00 100.00   0   0.00   0
   9   6  38   0  22   2   3  62.0  64  64.00   0.00   2   0     0.00 100.00   0   0.00   0
   9   7  38   0  22   2   3  81.0 133  74.48  -0.55   1   1     0.07  56.00   0   0.55   0
   9   8  38   0  22   2   3  82.0   7   3.33   0.00   2   0     0.00  47.62   1   0.00   1
   9   9  38   0  22   2   3  84.0  14   6.09   0.65   3   1    -0.47  43.48   0   0.65   0
   9  10  38   0  22   2   3  88.3  30  16.07   0.00   2   0     0.00  53.57   1   0.00   0
   9  11  38   0  22   2   3  89.1   6   1.11  -1.10   1   0     0.00  18.52   0   1.10   1
   9  12  38   0  22   2   3  93.0  27   0.00  -0.50   1   1     0.33   0.00   0   0.50   0
   9  13  38   0  22   2   3  95.0  14   0.00  -0.80   1   1     1.14   0.00   1   0.80   0
   9  14  38   0  22   2   3  96.0   7   0.00  -0.10   1   1     0.64   0.00   1   0.10   1
  10   1  58   1  34   2   2   0.0   0   0.00  -0.69   1   0     0.00   0.00   0   0.69   1
  10   2  58   1  34   2   2   8.0  56   0.00   0.00   2   1     0.21   0.00   0   0.00   0
  10   3  58   1  34   2   2  12.0  28  28.00   0.00   2   1    -0.21 100.00   1   0.00   0
  10   4  58   1  34   2   2  15.9  27  13.50  -0.30   1   1     0.21  50.00   1   0.30   0
  10   5  58   1  34   2   2  48.0 225  75.01   1.70   3   1     0.29  33.34   1   1.70   0
  10   6  58   1  34   2   2  51.0  21   5.48   0.00   2   0     0.00  26.09   1   0.00   0
  10   7  58   1  34   2   2  57.0  42  12.91  -0.90   1   1     1.00  30.74   0   0.90   0
  10   8  58   1  34   2   2  58.0   7   2.80   0.00   2   0     0.00  40.00   1   0.00   1
  10   9  58   1  34   2   2  60.0  14   8.40  -0.40   1   1     0.78  60.00   0   0.40   0
  10  10  58   1  34   2   2  61.0   7   1.71   2.70   3   1    -0.78  24.39   1   2.70   1
  10  11  58   1  34   2   2  63.0  14   0.00   1.40   3   1    -0.52   0.00   1   1.40   0
  10  12  58   1  34   2   2  64.0   7   0.00   0.00   2   0     0.00   0.00   1   0.00   1
  10  13  58   1  34   2   2  66.0  14   0.00   2.10   3   1    -0.48   0.00   0   2.10   0
  10  14  58   1  34   2   2  68.0  14   1.75   0.00   2   0     0.00  12.50   1   0.00   0
  11   1  64   1  34   2   1   0.0   0   0.00   0.30   3   0     0.00   0.00   0   0.30   1
  11   2  64   1  34   2   1   6.0  42   0.00   0.60   3   0     0.00   0.00   0   0.60   0
  11   3  64   1  34   2   1  12.0  42   0.00   0.45   3   0     0.00   0.00   0   0.45   0
  11   4  64   1  34   2   1  19.0  49   0.00   0.20   3   0     0.00   0.00   0   0.20   0
  11   5  64   1  34   2   1  58.0 273   0.00   1.65   3   0     0.00   0.00   0   1.65   0
  11   6  64   1  34   2   1  62.0  28   0.00   0.30   3   0     0.00   0.00   0   0.30   0
  11   7  64   1  34   2   1  68.0  42   0.00   0.90   3   1    -0.50   0.00   0   0.90   0
  11   8  64   1  34   2   1  71.0  21   9.88   0.00   2   0     0.00  47.06   1   0.00   0
  11   9  64   1  34   2   1  75.0  28  28.00   0.00   2   0     0.00 100.00   0   0.00   0
  11  10  64   1  34   2   1  81.0  42  22.50  -0.13   1   0     0.00  53.57   0   0.13   0
  11  11  64   1  34   2   1  82.0   7   5.28   0.00   2   0     0.00  75.47   0   0.00   1
  11  12  64   1  34   2   1  84.0  14  10.18  -0.15   1   1     0.23  72.73   0   0.15   0
  11  13  64   1  34   2   1  86.0  14  10.77   0.15   3   1    -0.19  76.92   1   0.15   0
  11  14  64   1  34   2   1  88.0  14  11.20   0.00   2   0     0.00  80.00   1   0.00   0
  15   1  76   1  44   1   1   0.0   0   0.00   0.00   2   1    -0.50   0.00   0   0.00   1
  15   2  76   1  44   1   1   6.0  42  42.00   0.00   2   0     0.00 100.00   1   0.00   0
  15   3  76   1  44   1   1  12.0  42  42.00   0.00   2   0     0.00 100.00   0   0.00   0
  15   4  76   1  44   1   1  19.0  49  49.00   0.00   2   0     0.00 100.00   0   0.00   0
  15   5  76   1  44   1   1  41.0 154  96.28   0.60   3   1     0.35  62.52   0   0.60   0
  15   6  76   1  44   1   1  49.0  56  14.00   0.00   2   0     0.00  25.00   1   0.00   0
  15   7  76   1  44   1   1  57.6  60  60.00   0.00   2   0     0.00 100.00   0   0.00   0
  15   8  76   1  44   1   1  65.0  52  52.00   0.00   2   0     0.00 100.00   0   0.00   0
  15   9  76   1  44   1   1  69.0  28  28.00   0.00   2   0     0.00 100.00   0   0.00   0
  15  10  76   1  44   1   1  75.0  42  42.00   0.00   2   0     0.00 100.00   0   0.00   0
  15  11  76   1  44   1   1  83.0  56  14.93   1.10   3   1    -0.42  26.67   0   1.10   0
  15  12  76   1  44   1   1  86.0  21   7.43   0.00   2   0     0.00  35.36   1   0.00   0
  15  13  76   1  44   1   1  90.0  28  28.00   0.00   2   0     0.00 100.00   0   0.00   0
  15  14  76   1  44   1   1  96.0  42  42.00   0.00   2   0     0.00 100.00   0   0.00   0
  16   1  73   0   2   1   1   0.0   0   0.00   3.00   3   1    -0.50   0.00   0   3.00   1
  16   2  73   0   2   1   1   3.4  24   0.00   0.70   3   0     0.00   0.00   1   0.70   0
  16   3  73   0   2   1   1   6.4  21   0.00   0.40   3   0     0.00   0.00   0   0.40   0
  16   4  73   0   2   1   1   9.4  21  13.21  -0.19   1   1     0.50  62.89   0   0.19   0
  16   5  73   0   2   1   1  15.9  45  27.55   0.00   2   0     0.00  61.22   1   0.00   0
  16   6  73   0   2   1   1  21.9  42  34.59   0.15   3   1    -0.15  82.35   0   0.15   0
  16   7  73   0   2   1   1  27.9  42  23.98   0.00   2   0     0.00  57.09   1   0.00   0
  16   8  73   0   2   1   1  34.9  49  49.00   0.00   2   0     0.00 100.00   0   0.00   0
  16   9  73   0   2   1   1  40.9  42  42.00   0.00   2   0     0.00 100.00   0   0.00   0
  16  10  73   0   2   1   1  44.0  22   8.80   0.60   3   1    -0.31  40.00   0   0.60   0
  16  11  73   0   2   1   1  48.0  28   0.00   0.00   2   1    -0.14   0.00   1   0.00   0
  16  12  73   0   2   1   1  51.0  21  21.00   0.00   2   0     0.00 100.00   1   0.00   0
  16  13  73   0   2   1   1  56.4  38  38.00   0.00   2   0     0.00 100.00   0   0.00   0
  16  14  73   0   2   1   1  62.4  42  42.00   0.00   2   0     0.00 100.00   0   0.00   0
  17   1  77   1  23   4   2   0.0   0   0.00   0.00   2   0     0.00   0.00   0   0.00   1
  17   2  77   1  23   4   2   5.0  35  11.00   1.20   3   1    -0.45  31.43   0   1.20   0
  17   3  77   1  23   4   2   8.4  24  10.89   0.00   2   0     0.00  45.38   1   0.00   0
  17   4  77   1  23   4   2  12.4  28  20.74   0.35   3   0     0.00  74.07   0   0.35   0
  17   5  77   1  23   4   2  19.3  48   0.00   1.30   3   1    -0.05   0.00   0   1.30   0
  17   6  77   1  23   4   2  22.3  21   0.78   0.00   2   0     0.00   3.70   1   0.00   0
  17   7  77   1  23   4   2  28.1  41  13.67   0.10   3   0     0.00  33.33   0   0.10   0
  17   8  77   1  23   4   2  34.9  47  39.17   0.00   2   0     0.00  83.33   0   0.00   0
  17   9  77   1  23   4   2  47.9  91  91.00   0.00   2   1     0.21 100.00   0   0.00   0
  17  10  77   1  23   4   2  54.1  44  32.00   0.30   3   1     0.21  72.73   1   0.30   0
  17  11  77   1  23   4   2  59.9  40  30.74   0.00   2   0     0.00  76.84   1   0.00   0
  17  12  77   1  23   4   2  66.9  49  49.00   0.00   2   0     0.00 100.00   0   0.00   0
  17  13  77   1  23   4   2  67.9   7   5.48   0.25   3   0     0.00  78.26   0   0.25   1
  17  14  77   1  23   4   2  71.1  23   0.00   4.50   3   1     0.08   0.00   0   4.50   0
  18   1  45   1   8   3   4   0.0   0   0.00  -0.33   1   1     0.50   0.00   0   0.33   1
  18   2  45   1   8   3   4   3.6  25   9.38   0.00   2   1    -0.50  37.50   1   0.00   0
  18   3  45   1   8   3   4   5.6  14  14.00   0.00   2   0     0.00 100.00   1   0.00   0
  18   4  45   1   8   3   4   8.6  21  21.00   0.00   2   0     0.00 100.00   0   0.00   0
  18   5  45   1   8   3   4  44.4 251 188.28  -0.07   1   1     0.71  75.01   0   0.07   0
  18   6  45   1   8   3   4  49.1  33  21.97   0.43   3   1    -1.36  66.58   1   0.43   0
  18   7  45   1   8   3   4  52.0  20   6.32   0.00   2   1     1.15  31.58   1   0.00   0
  18   8  45   1   8   3   4  55.0  21  21.00   0.00   2   0     0.00 100.00   1   0.00   0
  18   9  45   1   8   3   4  59.6  32  26.67   0.20   3   1    -0.59  83.33   0   0.20   0
  18  10  45   1   8   3   4  61.6  14  11.00   0.00   2   0     0.00  78.57   1   0.00   0
  18  11  45   1   8   3   4  64.9  23  23.00   0.00   2   0     0.00 100.00   0   0.00   0
  18  12  45   1   8   3   4  68.7  27  27.00   0.00   2   0     0.00 100.00   0   0.00   0
  18  13  45   1   8   3   4  74.1  38  38.00   0.00   2   0     0.00 100.00   0   0.00   0
  18  14  45   1   8   3   4  80.6  45  45.00   0.00   2   0     0.00 100.00   0   0.00   0
  19   1  82   1   2   1   1   0.0   0   0.00   0.20   3   1    -0.21   0.00   0   0.20   1
  19   2  82   1   2   1   1   6.1  43  31.53   0.00   2   1     0.10  73.33   1   0.00   0
  19   3  82   1   2   1   1  13.1  49  24.50   0.55   3   0     0.00  50.00   1   0.55   0
  19   4  82   1   2   1   1  19.1  42   0.00   0.40   3   0     0.00   0.00   0   0.40   0
  19   5  82   1   2   1   1  35.6 115  38.33   0.00   2   1    -0.39  33.33   0   0.00   0
  19   6  82   1   2   1   1  38.6  21   1.75   2.20   3   1    -1.21   8.32   1   2.20   0
  19   7  82   1   2   1   1  40.6  14   4.06   0.00   2   1     0.50  29.03   1   0.00   0
  19   8  82   1   2   1   1  41.6   7   7.00   0.00   2   0     0.00 100.00   1   0.00   1
  19   9  82   1   2   1   1  43.6  14   6.18  -0.19   1   0     0.00  44.12   0   0.19   0
  19  10  82   1   2   1   1  44.6   7   0.00  -0.10   1   1     0.25   0.00   0   0.10   1
  19  11  82   1   2   1   1  46.6  14   7.00   0.00   2   0     0.00  50.00   1   0.00   0
  19  12  82   1   2   1   1  49.6  21  21.00   0.00   2   1    -0.18 100.00   0   0.00   0
  19  13  82   1   2   1   1  52.6  21  21.00   0.00   2   0     0.00 100.00   1   0.00   0
  19  14  82   1   2   1   1  56.6  28   0.00  -0.19   1   0     0.00   0.00   0   0.19   0
  20   1  61   1  10   4   4   0.0   0   0.00  -0.40   1   0     0.00   0.00   0   0.40   1
  20   2  61   1  10   4   4   3.1  22   0.00  -0.43   1   1     0.40   0.00   0   0.43   0
  20   3  61   1  10   4   4   7.6  31  18.00   0.00   2   1    -0.10  58.06   1   0.00   0
  20   4  61   1  10   4   4  12.6  35  35.00   0.00   2   0     0.00 100.00   1   0.00   0
  20   5  61   1  10   4   4  18.6  42  25.20  -0.13   1   1     0.10  60.00   0   0.13   0
  20   6  61   1  10   4   4  24.7  43   0.00  -0.03   1   0     0.00   0.00   1   0.03   0
  20   7  61   1  10   4   4  49.6 174 154.70   0.00   2   1     0.02  88.91   0   0.00   0
  20   8  61   1  10   4   4  56.6  49  49.00   0.00   2   0     0.00 100.00   1   0.00   0
  20   9  61   1  10   4   4  64.6  56  14.73  -0.47   1   0     0.00  26.30   0   0.47   0
  20  10  61   1  10   4   4  65.6   7   2.92   0.00   2   0     0.00  41.67   0   0.00   1
  20  11  61   1  10   4   4  68.6  21  21.00   0.00   2   0     0.00 100.00   0   0.00   0
  20  12  61   1  10   4   4  72.6  28  24.89   0.07   3   1    -0.52  88.89   0   0.07   0
  20  13  61   1  10   4   4  73.6   7   6.52   0.00   2   0     0.00  93.10   1   0.00   1
  20  14  61   1  10   4   4  75.6  14  14.00   0.00   2   0     0.00 100.00   0   0.00   0
  21   1  84   1   8   3   2   0.0   0   0.00   0.70   3   0     0.00   0.00   0   0.70   1
  21   2  84   1   8   3   2   7.0  49   0.00   0.40   3   0     0.00   0.00   0   0.40   0
  21   3  84   1   8   3   2  13.7  47  28.20   0.00   2   1    -0.40  60.00   0   0.00   0
  21   4  84   1   8   3   2  15.0   9   2.20   1.85   3   1     0.40  24.49   1   1.85   1
  21   5  84   1   8   3   2  47.0 224   0.00   0.70   3   0     0.00   0.00   1   0.70   0
  21   6  84   1   8   3   2  54.0  49   0.00   0.70   3   0     0.00   0.00   0   0.70   0
  21   7  84   1   8   3   2  62.0  56   0.00   0.50   3   0     0.00   0.00   0   0.50   0
  21   8  84   1   8   3   2  68.0  42  15.75   0.00   2   0     0.00  37.50   0   0.00   0
  21   9  84   1   8   3   2  77.0  63  63.00   0.00   2   0     0.00 100.00   0   0.00   0
  21  10  84   1   8   3   2  89.0  84  44.49   0.40   3   0     0.00  52.97   0   0.40   0
  21  11  84   1   8   3   2 101.0  84  56.00   0.00   2   0     0.00  66.67   0   0.00   0
  21  12  84   1   8   3   2 105.0  28  28.00   0.00   2   0     0.00 100.00   0   0.00   0
  21  13  84   1   8   3   2 111.0  42  20.98   0.40   3   0     0.00  49.95   0   0.40   0
  21  14  84   1   8   3   2 119.0  56   0.00   2.20   3   1    -0.50   0.00   0   2.20   0
  22   1  68   0  31   3   3   0.0   0   0.00   0.00   2   0     0.00   0.00   0   0.00   1
  22   2  68   0  31   3   3   1.0   7   7.00   0.00   2   1    -3.00 100.00   0   0.00   1
  22   3  68   0  31   3   3   3.0  14   7.41  -0.80   1   1     3.50  52.94   1   0.80   0
  22   4  68   0  31   3   3   4.0   7   0.00  -0.35   1   0     0.00   0.00   1   0.35   1
  22   5  68   0  31   3   3  19.4 108  43.20   1.15   3   1    -2.00  40.00   0   1.15   0
  22   6  68   0  31   3   3  21.4  14   5.00  -0.65   1   1     1.50  35.71   1   0.65   0
  22   7  68   0  31   3   3  26.1  33  14.65   0.60   3   1    -0.50  44.39   1   0.60   0
  22   8  68   0  31   3   3  27.1   7   2.58   0.00   2   0     0.00  36.84   1   0.00   1
  22   9  68   0  31   3   3  29.1  14   2.00   2.10   3   1    -0.50  14.29   0   2.10   0
  22  10  68   0  31   3   3  30.1   7   1.56   0.00   2   0     0.00  22.22   1   0.00   1
  22  11  68   0  31   3   3  31.0   6   2.48   0.85   3   1    -0.50  41.38   0   0.85   1
  22  12  68   0  31   3   3  32.0   7   2.64  -0.80   1   0     0.00  37.74   1   0.80   1
  22  13  68   0  31   3   3  33.0   7   0.00   0.00   2   0     0.00   0.00   0   0.00   1
  22  14  68   0  31   3   3  34.0   7   0.00  -0.40   1   1     0.66   0.00   0   0.40   1
  23   1  64   1  10   4   1   0.0   0   0.00   0.00   2   0     0.00   0.00   0   0.00   1
  23   2  64   1  10   4   1   7.0  49  18.67   0.65   3   0     0.00  38.10   0   0.65   0
  23   3  64   1  10   4   1  13.0  42   0.00   0.65   3   0     0.00   0.00   0   0.65   0
  23   4  64   1  10   4   1  19.0  42   0.00   0.55   3   0     0.00   0.00   0   0.55   0
  23   5  64   1  10   4   1  33.0  98  56.32  -0.19   1   1     0.15  57.47   0   0.19   0
  23   6  64   1  10   4   1  37.0  28  21.27   0.00   2   0     0.00  75.95   1   0.00   0
  23   7  64   1  10   4   1  43.0  42  27.97   0.20   3   0     0.00  66.60   0   0.20   0
  23   8  64   1  10   4   1  49.0  42  25.20   0.00   2   1     0.67  60.00   0   0.00   0
  23   9  64   1  10   4   1  50.0   7   2.33   0.60   3   0     0.00  33.33   1   0.60   1
  23  10  64   1  10   4   1  52.0  14   4.67   0.00   2   1     0.73  33.33   0   0.00   0
  23  11  64   1  10   4   1  53.0   7   1.91   0.80   3   0     0.00  27.27   1   0.80   1
  23  12  64   1  10   4   1  59.0  42   0.00   3.95   3   1    -0.68   0.00   0   3.95   0
  23  13  64   1  10   4   1  60.6  11   1.12   0.00   2   0     0.00  10.23   1   0.00   1
  23  14  64   1  10   4   1  61.6   7   7.00   0.00   2   0     0.00 100.00   0   0.00   1
  24   1  63   1   8   3   2   0.0   0   0.00   0.00   2   1    -0.24   0.00   0   0.00   1
  24   2  63   1   8   3   2   3.0  21   1.31   1.50   3   1    -0.26   6.25   1   1.50   0
  24   3  63   1   8   3   2   6.0  21   2.47   0.00   2   0     0.00  11.74   1   0.00   0
  24   4  63   1   8   3   2  11.0  35   7.78   0.70   3   0     0.00  22.22   0   0.70   0
  24   5  63   1   8   3   2  16.0  35   0.00   0.50   3   0     0.00   0.00   0   0.50   0
  24   6  63   1   8   3   2  48.9 230   0.00   0.15   3   0     0.00   0.00   0   0.15   0
  24   7  63   1   8   3   2  51.9  21   0.00   0.60   3   0     0.00   0.00   0   0.60   0
  24   8  63   1   8   3   2  57.9  42  13.99   0.00   2   0     0.00  33.30   0   0.00   0
  24   9  63   1   8   3   2  65.9  56  56.00   0.00   2   0     0.00 100.00   0   0.00   0
  24  10  63   1   8   3   2  77.9  84   0.00   2.50   3   1    -0.22   0.00   0   2.50   0
  24  11  63   1   8   3   2  78.9   7   0.00   0.15   3   0     0.00   0.00   1   0.15   1
  24  12  63   1   8   3   2  80.9  14   0.00   0.70   3   0     0.00   0.00   0   0.70   0
  24  13  63   1   8   3   2  83.9  21   0.00   2.20   3   1    -0.28   0.00   0   2.20   0
  24  14  63   1   8   3   2  84.9   7   1.95   0.00   2   0     0.00  27.87   1   0.00   1
  25   1  59   0  19   2   1   0.0   0   0.00   0.10   3   0     0.00   0.00   0   0.10   1
  25   2  59   0  19   2   1   6.0  42   0.00   0.20   3   0     0.00   0.00   0   0.20   0
  25   3  59   0  19   2   1  12.1  43   0.00   0.10   3   0     0.00   0.00   0   0.10   0
  25   4  59   0  19   2   1  19.0  48   0.00   0.10   3   0     0.00   0.00   0   0.10   0
  25   5  59   0  19   2   1  49.0 210   0.00   0.00   2   1     0.32   0.00   0   0.00   0
  25   6  59   0  19   2   1  56.0  49  49.00   0.00   2   0     0.00 100.00   1   0.00   0
  25   7  59   0  19   2   1  64.0  56  17.49   0.55   3   1    -0.17  31.23   0   0.55   0
  25   8  59   0  19   2   1  67.0  21  12.07  -0.19   1   0     0.00  57.47   1   0.19   0
  25   9  59   0  19   2   1  68.0   7   5.42   0.00   2   0     0.00  77.38   0   0.00   1
  25  10  59   0  19   2   1  70.0  14  14.00   0.00   2   0     0.00 100.00   0   0.00   0
  25  11  59   0  19   2   1  73.0  21  21.00   0.00   2   0     0.00 100.00   0   0.00   0
  25  12  59   0  19   2   1  77.0  28  28.00   0.00   2   0     0.00 100.00   0   0.00   0
  25  13  59   0  19   2   1  83.0  42  29.22   0.35   3   1    -0.07  69.57   0   0.35   0
  25  14  59   0  19   2   1  86.0  21  14.69  -0.08   1   1     0.10  69.93   1   0.08   0
  26   1  65   1  21   2   4   0.0   0   0.00  -0.93   1   1     0.50   0.00   0   0.93   1
  26   2  65   1  21   2   4   2.0  14   7.00   0.00   2   1    -0.50  50.00   1   0.00   0
  26   3  65   1  21   2   4   4.0  14   9.33   0.03   3   0     0.00  66.67   1   0.03   0
  26   4  65   1  21   2   4   7.0  21  20.16   0.00   2   0     0.00  96.00   0   0.00   0
  26   5  65   1  21   2   4  19.0  84  13.77  -1.02   1   1     0.50  16.39   0   1.02   0
  26   6  65   1  21   2   4  21.0  14   5.50   0.53   3   1    -0.50  39.28   1   0.53   0
  26   7  65   1  21   2   4  23.0  14   8.08  -0.20   1   0     0.00  57.69   1   0.20   0
  26   8  65   1  21   2   4  33.1  71  44.38   0.00   2   0     0.00  62.50   0   0.00   0
  26   9  65   1  21   2   4  39.0  41  15.77  -0.53   1   0     0.00  38.46   0   0.53   0
  26  10  65   1  21   2   4  43.0  28   0.00  -0.13   1   0     0.00   0.00   0   0.13   0
  26  11  65   1  21   2   4  49.0  42  35.00   0.00   2   0     0.00  83.33   0   0.00   0
  26  12  65   1  21   2   4  54.0  35  22.58  -0.37   1   1     0.21  64.52   0   0.37   0
  26  13  65   1  21   2   4  56.0  14   4.38   0.00   2   0     0.00  31.25   1   0.00   0
  26  14  65   1  21   2   4  59.0  21  21.00   0.00   2   0     0.00 100.00   0   0.00   0
  27   1  44   0  31   3   1   0.0   0   0.00   0.00   2   1     0.50   0.00   0   0.00   1
  27   2  44   0  31   3   1   3.9  27   4.71  -0.71   1   1     1.00  17.44   1   0.71   0
  27   3  44   0  31   3   1   4.9   7   1.86   2.05   3   1    -1.00  26.60   1   2.05   1
  27   4  44   0  31   3   1   7.6  19   0.00   0.40   3   0     0.00   0.00   1   0.40   0
  27   5  44   0  31   3   1  15.6  56   0.00   2.60   3   1    -0.50   0.00   0   2.60   0
  27   6  44   0  31   3   1  22.9  51   0.00   0.30   3   0     0.00   0.00   1   0.30   0
  27   7  44   0  31   3   1  37.0  99   0.00   0.80   3   0     0.00   0.00   0   0.80   0
  27   8  44   0  31   3   1  62.6 179   0.00   3.60   3   1    -1.00   0.00   0   3.60   0
  27   9  44   0  31   3   1  63.6   7   1.00   0.00   2   0     0.00  14.29   1   0.00   1
  27  10  44   0  31   3   1  67.4  27  15.43  -0.30   1   1    -4.00  57.14   0   0.30   0
  27  11  44   0  31   3   1  67.6   1   0.40   0.00   2   1    -2.00  40.00   1   0.00   1
  27  12  44   0  31   3   1  67.7   1   1.00   0.00   2   1     2.00 100.00   1   0.00   1
  27  13  44   0  31   3   1  68.0   2   1.71   0.15   3   0     0.00  85.71   1   0.15   1
  27  14  44   0  31   3   1  68.9   6   4.80   0.00   2   1     0.67  80.00   0   0.00   1
  28   1  77   0   2   1   1   0.0   0   0.00   1.40   3   1    -0.50   0.00   0   1.40   1
  28   2  77   0   2   1   1   4.3  30   0.00   0.00   2   0     0.00   0.00   1   0.00   0
  28   3  77   0   2   1   1  10.3  42  42.00   0.00   2   1     0.10 100.00   0   0.00   0
  28   4  77   0   2   1   1  17.3  49  49.00   0.00   2   1     0.11 100.00   1   0.00   0
  28   5  77   0   2   1   1  32.1 104 104.00   0.00   2   1    -1.01 100.00   1   0.00   0
  28   6  77   0   2   1   1  34.1  14  13.00   0.05   3   0     0.00  92.86   1   0.05   0
  28   7  77   0   2   1   1  37.1  21   0.00   0.00   2   1    -0.20   0.00   0   0.00   0
  28   8  77   0   2   1   1  39.0  13   0.00   0.05   3   1    -0.25   0.00   1   0.05   1
  28   9  77   0   2   1   1  40.1   8   7.47   0.00   2   0     0.00  93.33   1   0.00   1
  28  10  77   0   2   1   1  42.1  14  14.00   0.00   2   0     0.00 100.00   0   0.00   0
  28  11  77   0   2   1   1  45.1  21  21.00   0.00   2   0     0.00 100.00   0   0.00   0
  28  12  77   0   2   1   1  51.1  42   0.00  -0.63   1   1     0.25   0.00   0   0.63   0
  28  13  77   0   2   1   1  52.1   7   0.00  -0.35   1   1     0.50   0.00   1   0.35   1
  28  14  77   0   2   1   1  53.1   7   4.42   0.00   2   0     0.00  63.16   1   0.00   1
  29   1  61   1  28   1   2   0.0   0   0.00   0.00   2   0     0.00   0.00   0   0.00   1
  29   2  61   1  28   1   2   6.0  42  21.00   0.30   3   0     0.00  50.00   0   0.30   0
  29   3  61   1  28   1   2  12.0  42  24.00   0.00   2   0     0.00  57.14   0   0.00   0
  29   4  61   1  28   1   2  19.7  54  54.00   0.00   2   0     0.00 100.00   0   0.00   0
  29   5  61   1  28   1   2  27.7  56  37.33   0.20   3   0     0.00  66.67   0   0.20   0
  29   6  61   1  28   1   2  35.7  56  28.00   0.00   2   0     0.00  50.00   0   0.00   0
  29   7  61   1  28   1   2  43.7  56  56.00   0.00   2   1     0.04 100.00   0   0.00   0
  29   8  61   1  28   1   2  49.7  42  42.00   0.00   2   0     0.00 100.00   1   0.00   0
  29   9  61   1  28   1   2  55.7  42  42.00   0.00   2   0     0.00 100.00   0   0.00   0
  29  10  61   1  28   1   2  61.9  43  27.64  -0.50   1   0     0.00  64.29   0   0.50   0
  29  11  61   1  28   1   2  62.9   7   3.11   0.00   2   1     0.56  44.44   0   0.00   1
  29  12  61   1  28   1   2  65.0  15  12.86   0.10   3   0     0.00  85.71   1   0.10   0
  29  13  61   1  28   1   2  68.0  21  19.13   0.00   2   0     0.00  91.09   0   0.00   0
  29  14  61   1  28   1   2  69.7  12   0.00  -0.10   1   1     0.90   0.00   0   0.10   1
  30   1  67   1  31   3   3   0.0   0   0.00  -0.90   1   0     0.00   0.00   0   0.90   1
  30   2  67   1  31   3   3   3.0  21  10.00   0.20   3   0     0.00  47.62   0   0.20   0
  30   3  67   1  31   3   3   9.0  42  34.00   0.00   2   0     0.00  80.95   0   0.00   0
  30   4  67   1  31   3   3  15.0  42  24.62   0.60   3   0     0.00  58.62   0   0.60   0
  30   5  67   1  31   3   3  23.0  56   0.00   0.00   2   0     0.00   0.00   0   0.00   0
  30   6  67   1  31   3   3  26.0  21   0.00   0.60   3   1    -0.25   0.00   0   0.60   0
  30   7  67   1  31   3   3  29.0  21   0.00   1.10   3   1    -0.05   0.00   1   1.10   0
  30   8  67   1  31   3   3  49.6 144  12.00   0.00   2   1     0.08   8.33   1   0.00   0
  30   9  67   1  31   3   3  51.6  14  14.00   0.00   2   0     0.00 100.00   1   0.00   0
  30  10  67   1  31   3   3  56.6  35   0.00   0.10   3   0     0.00   0.00   0   0.10   0
  30  11  67   1  31   3   3  62.0  38   0.00   0.60   3   1    -0.45   0.00   0   0.60   0
  30  12  67   1  31   3   3  64.0  14   7.57  -0.25   1   1     0.31  54.05   1   0.25   0
  30  13  67   1  31   3   3  66.0  14   0.00  -0.40   1   1     0.36   0.00   1   0.40   0
  30  14  67   1  31   3   3  67.0   7   0.00   0.00   2   0     0.00   0.00   1   0.00   1
  31   1  47   1  24   4   1   0.0   0   0.00   0.00   2   0     0.00   0.00   0   0.00   1
  31   2  47   1  24   4   1   5.0  35  14.24   0.80   3   1    -0.40  40.69   0   0.80   0
  31   3  47   1  24   4   1  11.0  42   0.00   0.50   3   0     0.00   0.00   1   0.50   0
  31   4  47   1  24   4   1  20.7  68  34.00   0.00   2   1     0.40  50.00   0   0.00   0
  31   5  47   1  24   4   1  24.0  23   9.13  -0.76   1   0     0.00  39.68   1   0.76   0
  31   6  47   1  24   4   1  25.0   7   3.36   0.00   2   0     0.00  47.95   0   0.00   1
  31   7  47   1  24   4   1  31.0  42   8.40   1.20   3   1    -0.35  20.00   0   1.20   0
  31   8  47   1  24   4   1  34.0  21   3.00   0.00   2   1    -0.05  14.29   1   0.00   0
  31   9  47   1  24   4   1  46.3  86  86.00   0.00   2   1    -0.03 100.00   1   0.00   0
  31  10  47   1  24   4   1  53.3  49   8.17   0.50   3   1     0.21  16.67   1   0.50   0
  31  11  47   1  24   4   1  59.3  42   9.68   0.00   2   0     0.00  23.05   1   0.00   0
  31  12  47   1  24   4   1  65.3  42  42.00   0.00   2   0     0.00 100.00   0   0.00   0
  31  13  47   1  24   4   1  71.3  42  42.00   0.00   2   0     0.00 100.00   0   0.00   0
  31  14  47   1  24   4   1  74.3  21   0.00   0.15   3   0     0.00   0.00   0   0.15   0
  32   1  64   1  23   4   2   0.0   0   0.00   0.00   2   0     0.00   0.00   0   0.00   1
  32   2  64   1  23   4   2   6.0  42  20.98   0.60   3   1    -0.30  49.95   0   0.60   0
  32   3  64   1  23   4   2  10.0  28   0.00   0.00   2   0     0.00   0.00   1   0.00   0
  32   4  64   1  23   4   2  15.7  40   0.00   0.50   3   1    -0.05   0.00   0   0.50   0
  32   5  64   1  23   4   2  33.4 124  76.33   0.00   2   0     0.00  61.56   1   0.00   0
  32   6  64   1  23   4   2  49.9 115  41.82  -0.35   1   1    -0.15  36.36   0   0.35   0
  32   7  64   1  23   4   2  50.4   4   0.00  -0.58   1   1     0.21   0.00   1   0.58   1
  32   8  64   1  23   4   2  55.4  35  15.27   0.00   2   1     0.29  43.64   1   0.00   0
  32   9  64   1  23   4   2  56.4   7   2.41   1.05   3   1    -0.25  34.38   1   1.05   1
  32  10  64   1  23   4   2  57.4   7   0.88   0.00   2   0     0.00  12.50   1   0.00   1
  32  11  64   1  23   4   2  59.4  14  14.00   0.00   2   0     0.00 100.00   0   0.00   0
  32  12  64   1  23   4   2  62.4  21  14.00   0.05   3   0     0.00  66.67   0   0.05   0
  32  13  64   1  23   4   2  66.4  28   0.00   1.00   3   1    -0.18   0.00   0   1.00   0
  32  14  64   1  23   4   2  67.4   7   0.00   0.45   3   0     0.00   0.00   1   0.45   1
  33   1  69   0  31   3   4   0.0   0   0.00   0.00   2   0     0.00   0.00   0   0.00   1
  33   2  69   0  31   3   4   6.0  42  26.11  -0.47   1   0     0.00  62.16   0   0.47   0
  33   3  69   0  31   3   4  28.4 157  84.73   0.39   3   0     0.00  53.97   0   0.39   0
  33   4  69   0  31   3   4  31.4  21  13.75   0.00   2   0     0.00  65.48   0   0.00   0
  33   5  69   0  31   3   4  40.4  63  63.00   0.00   2   0     0.00 100.00   0   0.00   0
  33   6  69   0  31   3   4  46.7  44  44.00   0.00   2   0     0.00 100.00   0   0.00   0
  33   7  69   0  31   3   4  52.7  42  27.97   0.03   3   1    -0.25  66.60   0   0.03   0
  33   8  69   0  31   3   4  53.7   7   6.67   0.00   2   0     0.00  95.24   1   0.00   1
  33   9  69   0  31   3   4  55.7  14   3.45  -1.02   1   1     0.75  24.63   0   1.02   0
  33  10  69   0  31   3   4  56.7   7   1.45   0.00   2   0     0.00  20.73   1   0.00   1
  33  11  69   0  31   3   4  57.7   7   7.00   0.00   2   0     0.00 100.00   0   0.00   1
  33  12  69   0  31   3   4  59.7  14   4.90   0.87   3   1    -0.50  35.00   0   0.87   0
  33  13  69   0  31   3   4  61.7  14   4.90   0.00   2   0     0.00  35.00   1   0.00   0
  33  14  69   0  31   3   4  64.7  21  13.36   0.27   3   1    -0.22  63.64   0   0.27   0
  34   1  61   0  34   2   1   0.0   0   0.00  -0.25   1   0     0.00   0.00   0   0.25   1
  34   2  61   0  34   2   1   0.3   2   0.00  -0.19   1   1     0.34   0.00   0   0.19   1
  34   3  61   0  34   2   1   0.9   4   2.71   0.00   2   0     0.00  67.80   1   0.00   1
  34   4  61   0  34   2   1   1.9   7   7.00   0.00   2   0     0.00 100.00   0   0.00   1
  34   5  61   0  34   2   1   3.9  14   9.33   0.20   3   1    -0.34  66.67   0   0.20   0
  34   6  61   0  34   2   1   5.9  14   8.75  -0.40   1   0     0.00  62.50   1   0.40   0
  34   7  61   0  34   2   1   7.1   9   0.00  -0.40   1   1     0.90   0.00   0   0.40   1
  34   8  61   0  34   2   1   9.1  14   7.00   0.60   3   1    -1.15  50.00   1   0.60   0
  34   9  61   0  34   2   1  11.1  14   7.82  -0.19   1   1     0.68  55.87   1   0.19   0
  34  10  61   0  34   2   1  12.3   8   4.10   0.00   2   0     0.00  51.28   1   0.00   1
  34  11  61   0  34   2   1  14.3  14  14.00   0.00   2   0     0.00 100.00   0   0.00   0
  34  12  61   0  34   2   1  17.3  21  21.00   0.00   2   0     0.00 100.00   0   0.00   0
  34  13  61   0  34   2   1  21.3  28  28.00   0.00   2   0     0.00 100.00   0   0.00   0
  34  14  61   0  34   2   1  27.3  42  26.73   0.40   3   1    -0.88  63.64   0   0.40   0
  35   1  36   1   8   3   1   0.0   0   0.00   0.00   2   1     0.60   0.00   0   0.00   1
  35   2  36   1   8   3   1   0.9   6   1.22   2.55   3   1    -1.10  20.31   1   2.55   1
  35   3  36   1   8   3   1   1.9   7   0.00   0.85   3   0     0.00   0.00   1   0.85   1
  35   4  36   1   8   3   1   3.9  14   0.00   2.90   3   1    -0.50   0.00   0   2.90   0
  35   5  36   1   8   3   1   8.4  32   0.00   0.75   3   0     0.00   0.00   1   0.75   0
  35   6  36   1   8   3   1  16.7  58   0.00   0.00   2   0     0.00   0.00   0   0.00   0
  35   7  36   1   8   3   1  25.3  60   0.00   0.40   3   0     0.00   0.00   0   0.40   0
  35   8  36   1   8   3   1  33.3  56   0.00   0.70   3   0     0.00   0.00   0   0.70   0
  35   9  36   1   8   3   1  43.3  70   0.00   0.65   3   0     0.00   0.00   0   0.65   0
  35  10  36   1   8   3   1  61.3 126   0.00   0.20   3   0     0.00   0.00   0   0.20   0
  35  11  36   1   8   3   1  73.3  84  56.00   0.00   2   0     0.00  66.67   0   0.00   0
  35  12  36   1   8   3   1  74.3   7   7.00   0.00   2   0     0.00 100.00   0   0.00   1
  35  13  36   1   8   3   1  82.3  56  56.00   0.00   2   0     0.00 100.00   0   0.00   0
  35  14  36   1   8   3   1  88.3  42  42.00   0.00   2   0     0.00 100.00   0   0.00   0
  36   1  62   1  20   2   3   0.0   0   0.00   0.50   3   0     0.00   0.00   0   0.50   1
  36   2  62   1  20   2   3  11.3  79  37.60  -0.60   1   1    -0.50  47.59   0   0.60   0
  36   3  62   1  20   2   3  14.3  21   8.57   0.85   3   1    -0.20  40.82   1   0.85   0
  36   4  62   1  20   2   3  16.3  14   0.00   0.35   3   0     0.00   0.00   1   0.35   0
  36   5  62   1  20   2   3  19.9  25  18.52   0.00   2   0     0.00  74.07   0   0.00   0
  36   6  62   1  20   2   3  32.9  91  75.83   0.20   3   1     1.00  83.33   0   0.20   0
  36   7  62   1  20   2   3  38.9  42   0.00   0.75   3   1    -1.30   0.00   1   0.75   0
  36   8  62   1  20   2   3  50.9  84  38.20  -0.45   1   1     0.14  45.48   1   0.45   0
  36   9  62   1  20   2   3  60.9  70  32.94   0.00   2   0     0.00  47.06   1   0.00   0
  36  10  62   1  20   2   3  68.9  56  14.29   1.75   3   1    -0.14  25.51   0   1.75   0
  36  11  62   1  20   2   3  71.0  15   0.00   0.50   3   1    -0.49   0.00   1   0.50   0
  36  12  62   1  20   2   3  72.0   7   4.67   0.00   2   0     0.00  66.67   1   0.00   1
  36  13  62   1  20   2   3  74.0  14   2.92   3.80   3   1    -8.51  20.83   0   3.80   0
  36  14  62   1  20   2   3  74.4   3   0.49  -1.30   1   1     8.00  16.39   1   1.30   1
  37   1  58   1  24   4   1   0.0   0   0.00   1.00   3   0     0.00   0.00   0   1.00   1
  37   2  58   1  24   4   1   6.0  42  19.88   0.00   2   0     0.00  47.32   0   0.00   0
  37   3  58   1  24   4   1  12.0  42  18.26  -0.13   1   1     0.50  43.48   0   0.13   0
  37   4  58   1  24   4   1  14.0  14  10.86   0.00   2   0     0.00  77.59   1   0.00   0
  37   5  58   1  24   4   1  17.9  27  10.61   0.85   3   0     0.00  39.29   0   0.85   0
  37   6  58   1  24   4   1  44.0 183  47.75   0.00   2   1    -0.14  26.09   0   0.00   0
  37   7  58   1  24   4   1  52.0  56  56.00   0.00   2   0     0.00 100.00   1   0.00   0
  37   8  58   1  24   4   1  60.0  56  30.78   0.45   3   0     0.00  54.96   0   0.45   0
  37   9  58   1  24   4   1  66.0  42  18.38   0.00   2   1     0.14  43.75   0   0.00   0
  37  10  58   1  24   4   1  68.0  14  14.00   0.00   2   1     0.77 100.00   1   0.00   0
  37  11  58   1  24   4   1  69.0   7   5.60   0.10   3   0     0.00  80.00   1   0.10   1
  37  12  58   1  24   4   1  71.0  14   0.00   0.30   3   0     0.00   0.00   0   0.30   0
  37  13  58   1  24   4   1  74.0  21   0.00   0.90   3   0     0.00   0.00   0   0.90   0
  37  14  58   1  24   4   1  78.0  28   0.00   1.00   3   0     0.00   0.00   0   1.00   0
  38   1  78   1   8   3   2   0.0   0   0.00  -1.00   1   1     0.50   0.00   0   1.00   1
  38   2  78   1   8   3   2   1.0   7   2.80   0.50   3   1    -0.50  40.00   1   0.50   1
  38   3  78   1   8   3   2   3.0  14   5.25   0.00   2   0     0.00  37.50   1   0.00   0
  38   4  78   1   8   3   2   7.0  28  14.00   0.30   3   0     0.00  50.00   0   0.30   0
  38   5  78   1   8   3   2  42.6 249   0.00   1.20   3   0     0.00   0.00   0   1.20   0
  38   6  78   1   8   3   2  45.6  21   8.40   0.00   2   0     0.00  40.00   0   0.00   0
  38   7  78   1   8   3   2  50.6  35  19.98   0.60   3   0     0.00  57.07   0   0.60   0
  38   8  78   1   8   3   2  56.6  42  25.20   0.00   2   1     0.55  60.00   0   0.00   0
  38   9  78   1   8   3   2  57.6   7   2.62   1.50   3   1    -0.55  37.50   1   1.50   1
  38  10  78   1   8   3   2  60.6  21   0.00   1.40   3   1    -0.40   0.00   1   1.40   0
  38  11  78   1   8   3   2  61.9   9   0.00   0.50   3   0     0.00   0.00   1   0.50   1
  38  12  78   1   8   3   2  63.9  14   0.00   1.80   3   1    -0.32   0.00   0   1.80   0
  38  13  78   1   8   3   2  64.9   7   0.00   0.05   3   0     0.00   0.00   1   0.05   1
  38  14  78   1   8   3   2  66.9  14   0.00   0.90   3   0     0.00   0.00   0   0.90   0
  41   1  86   1   2   1   1   0.0   0   0.00   0.00   2   0     0.00   0.00   0   0.00   1
  41   2  86   1   2   1   1   8.0  56  56.00   0.00   2   0     0.00 100.00   0   0.00   0
  41   3  86   1   2   1   1  16.0  56  56.00   0.00   2   0     0.00 100.00   0   0.00   0
  41   4  86   1   2   1   1  21.1  36  36.00   0.00   2   0     0.00 100.00   0   0.00   0
  41   5  86   1   2   1   1  23.9  19   8.64  -0.30   1   0     0.00  45.45   0   0.30   0
  41   6  86   1   2   1   1  25.9  14   0.00  -0.53   1   1     0.50   0.00   0   0.53   0
  41   7  86   1   2   1   1  54.9 203  65.08   0.00   2   1    -0.50  32.06   1   0.00   0
  41   8  86   1   2   1   1  60.7  41  18.64   0.90   3   1    -0.50  45.45   1   0.90   0
  41   9  86   1   2   1   1  66.7  42  21.55   0.00   2   0     0.00  51.30   1   0.00   0
  41  10  86   1   2   1   1  72.9  43   8.96  -0.19   1   0     0.00  20.83   0   0.19   0
  41  11  86   1   2   1   1  73.9   7   0.00  -0.50   1   1     0.31   0.00   0   0.50   1
  41  12  86   1   2   1   1  75.9  14   0.00  -0.40   1   1     0.31   0.00   1   0.40   0
  41  13  86   1   2   1   1  76.9   7   0.00  -0.19   1   1     0.25   0.00   1   0.19   1
  41  14  86   1   2   1   1  77.9   7   5.07   0.00   2   0     0.00  72.46   1   0.00   1
  42   1  77   1  31   3   4   0.0   0   0.00   0.00   2   0     0.00   0.00   0   0.00   1
  42   2  77   1  31   3   4   6.0  42  42.00   0.00   2   1    -0.40 100.00   0   0.00   0
  42   3  77   1  31   3   4  10.0  28  28.00   0.00   2   1     0.40 100.00   1   0.00   0
  42   4  77   1  31   3   4  16.0  42  16.80  -0.50   1   0     0.00  40.00   1   0.50   0
  42   5  77   1  31   3   4  24.0  56  35.74   0.07   3   1    -0.50  63.83   0   0.07   0
  42   6  77   1  31   3   4  26.0  14  12.35  -0.07   1   1     0.50  88.24   1   0.07   0
  42   7  77   1  31   3   4  29.7  26  23.52   0.00   2   1    -0.40  90.48   1   0.00   0
  42   8  77   1  31   3   4  33.7  28  28.00   0.00   2   0     0.00 100.00   1   0.00   0
  42   9  77   1  31   3   4  50.6 118  52.92  -0.53   1   1     0.18  44.84   0   0.53   0
  42  10  77   1  31   3   4  53.0  17   7.93   0.00   2   0     0.00  46.67   1   0.00   0
  42  11  77   1  31   3   4  58.0  35  35.00   0.00   2   0     0.00 100.00   0   0.00   0
  42  12  77   1  31   3   4  65.0  49  42.88  -0.03   1   0     0.00  87.50   0   0.03   0
  42  13  77   1  31   3   4  67.0  14   9.33   0.00   2   0     0.00  66.67   0   0.00   0
  42  14  77   1  31   3   4  70.0  21  21.00   0.00   2   0     0.00 100.00   0   0.00   0
  43   1  73   1   2   1   1   0.0   0   0.00   0.50   3   0     0.00   0.00   0   0.50   1
  43   2  73   1   2   1   1   3.0  21   0.00   2.10   3   1    -1.00   0.00   0   2.10   0
  43   3  73   1   2   1   1   5.0  14   2.69   0.00   2   0     0.00  19.23   1   0.00   0
  43   4  73   1   2   1   1   8.0  21  21.00   0.00   2   1     0.30 100.00   0   0.00   0
  43   5  73   1   2   1   1  16.7  61  61.00   0.00   2   1     0.10 100.00   1   0.00   0
  43   6  73   1   2   1   1  21.0  30  30.00   0.00   2   1     0.20 100.00   1   0.00   0
  43   7  73   1   2   1   1  24.0  21  21.00   0.00   2   0     0.00 100.00   1   0.00   0
  43   8  73   1   2   1   1  27.0  21  11.81   0.35   3   0     0.00  56.25   0   0.35   0
  43   9  73   1   2   1   1  45.0 126  67.22   0.00   2   1     0.61  53.35   0   0.00   0
  43  10  73   1   2   1   1  51.0  42  27.97   0.20   3   1    -0.21  66.60   1   0.20   0
  43  11  73   1   2   1   1  57.0  42  14.00   0.00   2   0     0.00  33.33   1   0.00   0
  43  12  73   1   2   1   1  63.0  42   1.11   3.70   3   1    -1.00   2.63   0   3.70   0
  43  13  73   1   2   1   1  64.0   7   1.49   0.00   2   0     0.00  21.28   1   0.00   1
  43  14  73   1   2   1   1  66.0  14  14.00   0.00   2   0     0.00 100.00   0   0.00   0
  44   1  71   1  34   2   3   0.0   0   0.00   0.80   3   0     0.00   0.00   0   0.80   1
  44   2  71   1  34   2   3   6.0  42  18.83   0.00   2   0     0.00  44.83   0   0.00   0
  44   3  71   1  34   2   3  12.0  42  42.00   0.00   2   0     0.00 100.00   0   0.00   0
  44   4  71   1  34   2   3  19.0  49  49.00   0.00   2   0     0.00 100.00   0   0.00   0
  44   5  71   1  34   2   3  33.0  98   8.31  -1.08   1   1     0.50   8.47   0   1.08   0
  44   6  71   1  34   2   3  36.0  21   0.00  -0.10   1   0     0.00   0.00   1   0.10   0
  44   7  71   1  34   2   3  40.0  28  23.30   0.00   2   0     0.00  83.21   0   0.00   0
  44   8  71   1  34   2   3  46.0  42  42.00   0.00   2   0     0.00 100.00   0   0.00   0
  44   9  71   1  34   2   3  52.0  42  42.00   0.00   2   0     0.00 100.00   0   0.00   0
  44  10  71   1  34   2   3  60.0  56  17.50   1.10   3   1    -0.29  31.25   0   1.10   0
  44  11  71   1  34   2   3  62.0  14   5.45  -0.47   1   1     0.29  38.91   1   0.47   0
  44  12  71   1  34   2   3  64.0  14   0.00  -0.25   1   1     0.37   0.00   1   0.25   0
  44  13  71   1  34   2   3  65.0   7   4.31   0.00   2   0     0.00  61.54   1   0.00   1
  44  14  71   1  34   2   3  67.0  14  14.00   0.00   2   0     0.00 100.00   0   0.00   0
  45   1  43   0   2   1   1   0.0   0   0.00   0.00   2   0     0.00   0.00   0   0.00   1
  45   2  43   0   2   1   1   1.6  11   9.17  -0.19   1   0     0.00  83.33   0   0.19   1
  45   3  43   0   2   1   1   4.4  20  15.73   0.00   2   0     0.00  78.65   0   0.00   0
  45   4  43   0   2   1   1  11.9  52  52.00   0.00   2   1     0.50 100.00   0   0.00   0
  45   5  43   0   2   1   1  30.4 130 130.00   0.00   2   1    -0.29 100.00   1   0.00   0
  45   6  43   0   2   1   1  42.7  86   0.00   0.65   3   1    -0.21   0.00   1   0.65   0
  45   7  43   0   2   1   1  49.7  49   0.00   0.15   3   1    -0.50   0.00   1   0.15   0
  45   8  43   0   2   1   1  52.7  21   0.00   0.50   3   1    -0.71   0.00   1   0.50   0
  45   9  43   0   2   1   1  55.7  21   6.00   0.00   2   0     0.00  28.57   1   0.00   0
  45  10  43   0   2   1   1  57.4  12   8.35  -0.35   1   0     0.00  69.57   0   0.35   1
  45  11  43   0   2   1   1  58.9  10   2.22   0.00   2   0     0.00  22.22   0   0.00   1
  45  12  43   0   2   1   1  60.9  14  14.00   0.00   2   0     0.00 100.00   0   0.00   0
  45  13  43   0   2   1   1  65.9  35  35.00   0.00   2   0     0.00 100.00   0   0.00   0
  45  14  43   0   2   1   1  73.0  50  50.00   0.00   2   0     0.00 100.00   0   0.00   0
  46   1  69   1  31   3   3   0.0   0   0.00  -0.05   1   0     0.00   0.00   0   0.05   1
  46   2  69   1  31   3   3   5.0  35  32.50   0.00   2   0     0.00  92.86   0   0.00   0
  46   3  69   1  31   3   3  13.0  56  51.96  -0.05   1   1     0.40  92.79   0   0.05   0
  46   4  69   1  31   3   3  16.0  21  16.80   0.20   3   0     0.00  80.00   1   0.20   0
  46   5  69   1  31   3   3  20.0  28  20.74  -0.15   1   1     0.10  74.07   0   0.15   0
  46   6  69   1  31   3   3  49.0 203 159.53   0.00   2   1    -0.32  78.59   1   0.00   0
  46   7  69   1  31   3   3  57.0  56  56.00   0.00   2   0     0.00 100.00   1   0.00   0
  46   8  69   1  31   3   3  65.0  56  56.00   0.00   2   0     0.00 100.00   0   0.00   0
  46   9  69   1  31   3   3  71.0  42   0.00   0.10   3   0     0.00   0.00   0   0.10   0
  46  10  69   1  31   3   3  77.0  42   0.00   1.90   3   1    -0.28   0.00   0   1.90   0
  46  11  69   1  31   3   3  79.0  14   0.00   0.40   3   0     0.00   0.00   1   0.40   0
  46  12  69   1  31   3   3  82.0  21  12.60   0.00   2   0     0.00  60.00   0   0.00   0
  46  13  69   1  31   3   3  86.0  28  11.20  -0.60   1   0     0.00  40.00   0   0.60   0
  46  14  69   1  31   3   3  87.0   7   0.00  -1.08   1   1     0.30   0.00   0   1.08   1
  49   1  62   0  29   1   1   0.0   0   0.00   0.00   2   0     0.00   0.00   0   0.00   1
  49   2  62   0  29   1   1   6.0  42  42.00   0.00   2   1     0.30 100.00   0   0.00   0
  49   3  62   0  29   1   1  13.0  49  49.00   0.00   2   0     0.00 100.00   1   0.00   0
  49   4  62   0  29   1   1  19.0  42  42.00   0.00   2   1    -0.05 100.00   0   0.00   0
  49   5  62   0  29   1   1  32.1  92  92.00   0.00   2   1     0.19 100.00   1   0.00   0
  49   6  62   0  29   1   1  38.1  42  42.00   0.00   2   0     0.00 100.00   1   0.00   0
  49   7  62   0  29   1   1  46.1  56  12.16   0.90   3   1    -0.64  21.72   0   0.90   0
  49   8  62   0  29   1   1  49.1  21   9.88   0.00   2   0     0.00  47.06   1   0.00   0
  49   9  62   0  29   1   1  53.1  28  28.00   0.00   2   0     0.00 100.00   0   0.00   0
  49  10  62   0  29   1   1  59.1  42  42.00   0.00   2   0     0.00 100.00   0   0.00   0
  49  11  62   0  29   1   1  65.6  45  45.00   0.00   2   0     0.00 100.00   0   0.00   0
  49  12  62   0  29   1   1  73.6  56  28.02  -0.25   1   0     0.00  50.04   0   0.25   0
  49  13  62   0  29   1   1  79.0  38   0.00  -0.08   1   1     0.40   0.00   0   0.08   0
  49  14  62   0  29   1   1  81.0  14  11.86   0.10   3   1    -0.35  84.75   1   0.10   0
  50   1  75   1  31   3   4   0.0   0   0.00   0.00   2   0     0.00   0.00   0   0.00   1
  50   2  75   1  31   3   4   1.7  12   8.80   0.27   3   0     0.00  73.33   0   0.27   1
  50   3  75   1  31   3   4   4.1  17   8.79  -0.67   1   1     0.50  51.72   0   0.67   0
  50   4  75   1  31   3   4   5.1   7   0.00  -0.33   1   0     0.00   0.00   1   0.33   1
  50   5  75   1  31   3   4   7.1  14   0.00  -0.20   1   1     0.21   0.00   0   0.20   0
  50   6  75   1  31   3   4  32.1 175 141.93   0.03   3   1    -0.35  81.10   1   0.03   0
  50   7  75   1  31   3   4  38.1  42  21.00   0.00   2   1    -0.07  50.00   1   0.00   0
  50   8  75   1  31   3   4  44.1  42  42.00   0.00   2   0     0.00 100.00   1   0.00   0
  50   9  75   1  31   3   4  50.1  42  42.00   0.00   2   0     0.00 100.00   0   0.00   0
  50  10  75   1  31   3   4  56.1  42  42.00   0.00   2   0     0.00 100.00   0   0.00   0
  50  11  75   1  31   3   4  62.1  42  42.00   0.00   2   0     0.00 100.00   0   0.00   0
  50  12  75   1  31   3   4  70.1  56  56.00   0.00   2   0     0.00 100.00   0   0.00   0
  50  13  75   1  31   3   4  78.1  56  23.71   1.00   3   1    -1.08  42.34   0   1.00   0
  50  14  75   1  31   3   4  79.1   7   3.25   0.00   2   0     0.00  46.43   1   0.00   1
  51   1  74   1   8   3   2   0.0   0   0.00   3.00   3   1    -0.50   0.00   0   3.00   1
  51   2  74   1   8   3   2   1.4  10   0.62   0.00   2   0     0.00   6.25   1   0.00   1
  51   3  74   1   8   3   2   4.4  21   2.89   1.25   3   1    -0.50  13.77   0   1.25   0
  51   4  74   1   8   3   2   8.4  28   0.00   0.10   3   0     0.00   0.00   1   0.10   0
  51   5  74   1   8   3   2  20.4  84   0.00   0.20   3   0     0.00   0.00   0   0.20   0
  51   6  74   1   8   3   2  26.4  42  30.00  -0.20   1   1     0.50  71.43   0   0.20   0
  51   7  74   1   8   3   2  29.4  21   6.18   2.20   3   1    -0.50  29.41   1   2.20   0
  51   8  74   1   8   3   2  30.4   7   0.00   0.45   3   0     0.00   0.00   1   0.45   1
  51   9  74   1   8   3   2  33.4  21   0.00   0.05   3   0     0.00   0.00   0   0.05   0
  51  10  74   1   8   3   2  48.4 105  98.00   0.00   2   1     0.71  93.33   0   0.00   0
  51  11  74   1   8   3   2  51.4  21  18.38   0.10   3   0     0.00  87.50   1   0.10   0
  51  12  74   1   8   3   2  57.4  42   0.00   3.90   3   1    -0.21   0.00   0   3.90   0
  51  13  74   1   8   3   2  58.4   7   1.28  -0.58   1   0     0.00  18.25   1   0.58   1
  51  14  74   1   8   3   2  60.4  14   7.12   0.00   2   0     0.00  50.85   0   0.00   0
  52   1  64   1  28   1   2   0.0   0   0.00  -0.30   1   1     0.50   0.00   0   0.30   1
  52   2  64   1  28   1   2   4.4  31   0.00  -0.10   1   0     0.00   0.00   1   0.10   0
  52   3  64   1  28   1   2  10.4  42  37.80   0.00   2   0     0.00  90.00   0   0.00   0
  52   4  64   1  28   1   2  16.4  42  42.00   0.00   2   0     0.00 100.00   0   0.00   0
  52   5  64   1  28   1   2  42.4 182 182.00   0.00   2   1     0.50 100.00   0   0.00   0
  52   6  64   1  28   1   2  52.4  70  12.73  -0.90   1   1     0.50  18.18   1   0.90   0
  52   7  64   1  28   1   2  58.0  39  17.04   0.00   2   0     0.00  43.70   1   0.00   0
  52   8  64   1  28   1   2  64.0  42  42.00   0.00   2   0     0.00 100.00   0   0.00   0
  52   9  64   1  28   1   2  70.0  42  42.00   0.00   2   0     0.00 100.00   0   0.00   0
  52  10  64   1  28   1   2  76.0  42  12.00   0.25   3   0     0.00  28.57   0   0.25   0
  52  11  64   1  28   1   2  84.0  56   0.00   0.20   3   0     0.00   0.00   0   0.20   0
  52  12  64   1  28   1   2  92.0  56  37.36  -0.30   1   0     0.00  66.72   0   0.30   0
  52  13  64   1  28   1   2  93.0   7   0.00  -0.20   1   1     0.50   0.00   0   0.20   1
  52  14  64   1  28   1   2  95.6  18   0.00  -0.05   1   1     0.77   0.00   1   0.05   0
  53   1  91   0  30   1   1   0.0   0   0.00   0.00   2   0     0.00   0.00   0   0.00   1
  53   2  91   0  30   1   1   8.0  56  56.00   0.00   2   1    -0.10 100.00   0   0.00   0
  53   3  91   0  30   1   1  14.6  46  23.98   0.55   3   0     0.00  52.13   1   0.55   0
  53   4  91   0  30   1   1  22.0  52  26.67  -0.40   1   1     0.10  51.28   0   0.40   0
  53   5  91   0  30   1   1  51.0 203 138.07   0.00   2   1    -0.10  68.01   1   0.00   0
  53   6  91   0  30   1   1  59.0  56  56.00   0.00   2   0     0.00 100.00   1   0.00   0
  53   7  91   0  30   1   1  67.0  56  56.00   0.00   2   1     0.14 100.00   0   0.00   0
  53   8  91   0  30   1   1  69.0  14   1.17   2.20   3   1    -0.14   8.33   1   2.20   0
  53   9  91   0  30   1   1  71.0  14   0.00   0.90   3   0     0.00   0.00   1   0.90   0
  53  10  91   0  30   1   1  74.0  21   0.00   1.40   3   0     0.00   0.00   0   1.40   0
  53  11  91   0  30   1   1  78.0  28   0.00   1.30   3   0     0.00   0.00   0   1.30   0
  53  12  91   0  30   1   1  84.0  42   0.00   0.90   3   0     0.00   0.00   0   0.90   0
  53  13  91   0  30   1   1  88.3  30   0.00   0.80   3   1    -1.00   0.00   0   0.80   0
  53  14  91   0  30   1   1  89.4   8   0.00   0.80   3   0     0.00   0.00   1   0.80   1
  54   1  80   1  23   4   3   0.0   0   0.00   0.00   2   0     0.00   0.00   0   0.00   1
  54   2  80   1  23   4   3   7.0  49   6.99  -0.60   1   1     0.16  14.27   0   0.60   0
  54   3  80   1  23   4   3   9.0  14   2.00   0.00   2   1    -0.16  14.29   1   0.00   0
  54   4  80   1  23   4   3  13.0  28  28.00   0.00   2   0     0.00 100.00   1   0.00   0
  54   5  80   1  23   4   3  45.9 230  76.68   1.20   3   1    -0.56  33.34   0   1.20   0
  54   6  80   1  23   4   3  49.9  28  12.44  -0.05   1   1     0.72  44.44   1   0.05   0
  54   7  80   1  23   4   3  55.9  42   0.00  -0.45   1   1     0.25   0.00   1   0.45   0
  54   8  80   1  23   4   3  57.6  12   4.07   1.50   3   1    -0.33  33.90   1   1.50   1
  54   9  80   1  23   4   3  59.7  15   4.02   0.00   2   0     0.00  26.83   1   0.00   0
  54  10  80   1  23   4   3  62.7  21  12.16   0.40   3   0     0.00  57.89   0   0.40   0
  54  11  80   1  23   4   3  66.7  28  15.14  -0.45   1   0     0.00  54.05   0   0.45   0
  54  12  80   1  23   4   3  67.7   7   0.00  -0.60   1   1     0.32   0.00   0   0.60   1
  54  13  80   1  23   4   3  69.7  14   6.09   0.70   3   1    -0.19  43.48   1   0.70   0
  54  14  80   1  23   4   3  71.7  14   8.00  -0.05   1   1     0.18  57.14   1   0.05   0
  57   1  70   1   2   1   1   0.0   0   0.00   0.00   2   1     0.20   0.00   0   0.00   1
  57   2  70   1   2   1   1   6.0  42  42.00   0.00   2   0     0.00 100.00   1   0.00   0
  57   3  70   1   2   1   1  12.0  42  42.00   0.00   2   1     0.14 100.00   0   0.00   0
  57   4  70   1   2   1   1  18.0  42  42.00   0.00   2   0     0.00 100.00   1   0.00   0
  57   5  70   1   2   1   1  26.0  56  56.00   0.00   2   1    -0.06 100.00   0   0.00   0
  57   6  70   1   2   1   1  34.0  56  56.00   0.00   2   0     0.00 100.00   1   0.00   0
  57   7  70   1   2   1   1  42.0  56  37.31   0.05   3   1    -0.28  66.62   0   0.05   0
  57   8  70   1   2   1   1  45.0  21   0.00   0.20   3   1    -0.25   0.00   1   0.20   0
  57   9  70   1   2   1   1  48.0  21  16.80   0.00   2   0     0.00  80.00   1   0.00   0
  57  10  70   1   2   1   1  52.0  28  28.00   0.00   2   0     0.00 100.00   0   0.00   0
  57  11  70   1   2   1   1  58.0  42  42.00   0.00   2   0     0.00 100.00   0   0.00   0
  57  12  70   1   2   1   1  64.0  42  42.00   0.00   2   0     0.00 100.00   0   0.00   0
  57  13  70   1   2   1   1  72.7  61  61.00   0.00   2   0     0.00 100.00   0   0.00   0
  57  14  70   1   2   1   1  82.0  65  65.00   0.00   2   0     0.00 100.00   0   0.00   0
  58   1  47   0  11   4   4   0.0   0   0.00   0.00   2   0     0.00   0.00   0   0.00   1
  58   2  47   0  11   4   4   3.1  22  22.00   0.00   2   0     0.00 100.00   0   0.00   0
  58   3  47   0  11   4   4   9.0  41  41.00   0.00   2   0     0.00 100.00   0   0.00   0
  58   4  47   0  11   4   4  15.4  45  24.77  -0.60   1   0     0.00  55.05   0   0.60   0
  58   5  47   0  11   4   4  25.0  67   0.00  -0.40   1   0     0.00   0.00   0   0.40   0
  58   6  47   0  11   4   4  45.4 143  97.47   0.07   3   1    -0.37  68.16   0   0.07   0
  58   7  47   0  11   4   4  48.9  24   0.00   1.73   3   1    -0.63   0.00   1   1.73   0
  58   8  47   0  11   4   4  50.4  11   3.67  -0.27   1   1     0.63  33.33   1   0.27   1
  58   9  47   0  11   4   4  53.0  18   8.71   0.80   3   1    -5.63  48.39   1   0.80   0
  58  10  47   0  11   4   4  53.3   2   0.00   1.73   3   1     5.00   0.00   1   1.73   1
  58  11  47   0  11   4   4  54.1   6   1.53  -1.20   1   1     1.00  25.42   1   1.20   1
  58  12  47   0  11   4   4  55.3   8   0.00  -0.13   1   0     0.00   0.00   1   0.13   1
  58  13  47   0  11   4   4  56.3   7   3.50   0.87   3   1    -0.50  50.00   0   0.87   1
  58  14  47   0  11   4   4  57.3   7   3.23  -0.30   1   0     0.00  46.15   1   0.30   1
  59   1  66   1   8   3   3   0.0   0   0.00   0.00   2   0     0.00   0.00   0   0.00   1
  59   2  66   1   8   3   3  15.4 108 108.00   0.00   2   1    -1.00 100.00   0   0.00   0
  59   3  66   1   8   3   3  19.6  29  21.72   0.30   3   0     0.00  74.89   1   0.30   0
  59   4  66   1   8   3   3  25.6  42  26.25  -0.30   1   0     0.00  62.50   0   0.30   0
  59   5  66   1   8   3   3  27.0  10   0.00  -0.25   1   1     0.25   0.00   0   0.25   1
  59   6  66   1   8   3   3  28.4  10   2.86   0.00   2   0     0.00  28.57   1   0.00   1
  59   7  66   1   8   3   3  30.4  14   9.33  -0.05   1   1     0.27  66.67   0   0.05   0
  59   8  66   1   8   3   3  31.4   7   6.36   0.00   2   0     0.00  90.91   1   0.00   1
  59   9  66   1   8   3   3  33.4  14  14.00   0.00   2   0     0.00 100.00   0   0.00   0
  59  10  66   1   8   3   3  36.4  21  21.00   0.00   2   0     0.00 100.00   0   0.00   0
  59  11  66   1   8   3   3  38.0  11   5.65  -0.90   1   1    -0.02  51.35   0   0.90   1
  59  12  66   1   8   3   3  38.6   4   0.00  -1.10   1   1     2.00   0.00   1   1.10   1
  59  13  66   1   8   3   3  39.6   7   2.60   0.00   2   1    -2.00  37.14   1   0.00   1
  59  14  66   1   8   3   3  40.6   7   5.35  -0.20   1   1     0.35  76.47   1   0.20   1
  61   1  79   1  24   4   1   0.0   0   0.00   0.10   3   0     0.00   0.00   0   0.10   1
  61   2  79   1  24   4   1   7.6  53   0.00   4.90   3   1     1.50   0.00   0   4.90   0
  61   3  79   1  24   4   1   8.0   3   0.00   1.10   3   1    -1.50   0.00   1   1.10   1
  61   4  79   1  24   4   1   9.0   7   1.08   0.00   2   0     0.00  15.38   1   0.00   1
  61   5  79   1  24   4   1  44.0 245 245.00   0.00   2   0     0.00 100.00   0   0.00   0
  61   6  79   1  24   4   1  49.0  35  35.00   0.00   2   0     0.00 100.00   0   0.00   0
  61   7  79   1  24   4   1  55.0  42  37.54   0.10   3   0     0.00  89.38   0   0.10   0
  61   8  79   1  24   4   1  61.0  42   0.00   0.10   3   0     0.00   0.00   0   0.10   0
  61   9  79   1  24   4   1  69.0  56   0.00   0.35   3   0     0.00   0.00   0   0.35   0
  61  10  79   1  24   4   1  81.0  84   0.00   1.50   3   1    -0.08   0.00   0   1.50   0
  61  11  79   1  24   4   1  82.0   7   0.00   1.80   3   1    -0.11   0.00   1   1.80   1
  61  12  79   1  24   4   1  83.0   7   0.00   1.50   3   1    -0.07   0.00   1   1.50   1
  61  13  79   1  24   4   1  84.0   7   0.00   0.30   3   0     0.00   0.00   1   0.30   1
  61  14  79   1  24   4   1  86.0  14   0.00   1.30   3   0     0.00   0.00   0   1.30   0
  62   1  74   0   8   3   3   0.0   0   0.00   0.00   2   0     0.00   0.00   0   0.00   1
  62   2  74   0   8   3   3   6.0  42  42.00   0.00   2   0     0.00 100.00   0   0.00   0
  62   3  74   0   8   3   3  14.0  56  56.00   0.00   2   0     0.00 100.00   0   0.00   0
  62   4  74   0   8   3   3  22.0  56  56.00   0.00   2   0     0.00 100.00   0   0.00   0
  62   5  74   0   8   3   3  28.0  42  15.75   0.50   3   0     0.00  37.50   0   0.50   0
  62   6  74   0   8   3   3  51.0 161  46.01   0.00   2   1    -0.14  28.58   0   0.00   0
  62   7  74   0   8   3   3  57.0  42  42.00   0.00   2   0     0.00 100.00   1   0.00   0
  62   8  74   0   8   3   3  65.0  56  44.77   0.10   3   0     0.00  79.94   0   0.10   0
  62   9  74   0   8   3   3  71.0  42  32.31  -0.20   1   0     0.00  76.92   0   0.20   0
  62  10  74   0   8   3   3  73.0  14  10.00   0.00   2   0     0.00  71.43   0   0.00   0
  62  11  74   0   8   3   3  76.0  21  21.00   0.00   2   0     0.00 100.00   0   0.00   0
  62  12  74   0   8   3   3  80.0  28   0.00  -0.10   1   1     0.14   0.00   0   0.10   0
  62  13  74   0   8   3   3  82.1  15  13.57   0.00   2   1    -0.15  90.48   1   0.00   0
  62  14  74   0   8   3   3  85.1  21  10.50   0.05   3   0     0.00  50.00   1   0.05   0
  63   1  61   1  10   4   2   0.0   0   0.00   0.00   2   0     0.00   0.00   0   0.00   1
  63   2  61   1  10   4   2   5.4  38  38.00   0.00   2   1    -0.50 100.00   0   0.00   0
  63   3  61   1  10   4   2   6.9  10   8.00   0.05   3   0     0.00  80.00   1   0.05   1
  63   4  61   1  10   4   2  12.9  42  37.30   0.00   2   0     0.00  88.80   0   0.00   0
  63   5  61   1  10   4   2  17.9  35  23.33   0.20   3   0     0.00  66.67   0   0.20   0
  63   6  61   1  10   4   2  24.0  43  27.36   0.00   2   0     0.00  63.64   0   0.00   0
  63   7  61   1  10   4   2  52.1 197 197.00   0.00   2   0     0.00 100.00   0   0.00   0
  63   8  61   1  10   4   2  60.1  56  56.00   0.00   2   0     0.00 100.00   0   0.00   0
  63   9  61   1  10   4   2  68.1  56  56.00   0.00   2   0     0.00 100.00   0   0.00   0
  63  10  61   1  10   4   2  80.1  84  84.00   0.00   2   0     0.00 100.00   0   0.00   0
  63  11  61   1  10   4   2  92.1  84  84.00   0.00   2   0     0.00 100.00   0   0.00   0
  63  12  61   1  10   4   2  93.3   8   8.00   0.00   2   1     0.91 100.00   0   0.00   1
  63  13  61   1  10   4   2  95.3  14  14.00   0.00   2   0     0.00 100.00   1   0.00   0
  63  14  61   1  10   4   2  98.0  19   3.80   1.20   3   1    -0.57  20.00   0   1.20   0
  64   1  57   0   9   3   1   0.0   0   0.00  -0.19   1   1     0.26   0.00   0   0.19   1
  64   2  57   0   9   3   1   2.0  14  10.63   0.00   2   0     0.00  75.95   1   0.00   0
  64   3  57   0   9   3   1   5.1  22  18.08  -0.13   1   1     0.64  82.19   0   0.13   0
  64   4  57   0   9   3   1   6.1   7   4.24   0.00   2   1    -0.10  60.61   1   0.00   1
  64   5  57   0   9   3   1  44.1 266 190.03  -0.08   1   1     0.99  71.44   1   0.08   0
  64   6  57   0   9   3   1  45.1   7   2.99   1.25   3   1    -0.29  42.66   1   1.25   1
  64   7  57   0   9   3   1  47.1  14   0.00   0.90   3   0     0.00   0.00   1   0.90   0
  64   8  57   0   9   3   1  50.1  21   0.00   1.80   3   1    -0.50   0.00   0   1.80   0
  64   9  57   0   9   3   1  51.1   7   1.00   0.00   2   1     0.25  14.29   1   0.00   1
  64  10  57   0   9   3   1  53.1  14   1.27   3.00   3   1    -0.75   9.09   1   3.00   0
  64  11  57   0   9   3   1  54.1   7   0.00   0.20   3   0     0.00   0.00   1   0.20   1
  64  12  57   0   9   3   1  56.1  14   0.00   0.70   3   0     0.00   0.00   0   0.70   0
  64  13  57   0   9   3   1  59.1  21   0.00   0.80   3   0     0.00   0.00   0   0.80   0
  64  14  57   0   9   3   1  63.1  28   0.00   0.85   3   0     0.00   0.00   0   0.85   0
  65   1  43   1   2   1   1   0.0   0   0.00   0.00   2   1    -0.13   0.00   0   0.00   1
  65   2  43   1   2   1   1   6.6  46   7.26   1.60   3   0     0.00  15.79   1   1.60   0
  65   3  43   1   2   1   1  10.6  28   4.41   0.00   2   1     0.13  15.77   0   0.00   0
  65   4  43   1   2   1   1  17.6  49  15.47   0.65   3   0     0.00  31.58   1   0.65   0
  65   5  43   1   2   1   1  54.4 258   0.00   0.05   3   1    -0.13   0.00   0   0.05   0
  65   6  43   1   2   1   1  60.0  39  34.67   0.00   2   1    -0.36  88.89   1   0.00   0
  65   7  43   1   2   1   1  67.0  49  49.00   0.00   2   0     0.00 100.00   1   0.00   0
  65   8  43   1   2   1   1  72.6  39  39.00   0.00   2   0     0.00 100.00   0   0.00   0
  65   9  43   1   2   1   1  81.0  59  19.67   1.20   3   1    -0.49  33.33   0   1.20   0
  65  10  43   1   2   1   1  87.0  42   0.00   1.11   3   1    -0.40   0.00   1   1.11   0
  65  11  43   1   2   1   1  94.1  50   7.64   0.00   2   0     0.00  15.28   1   0.00   0
  65  12  43   1   2   1   1 103.0  62  50.10  -0.19   1   1     0.50  80.81   0   0.19   0
  65  13  43   1   2   1   1 105.0  14   4.83   0.00   2   0     0.00  34.48   1   0.00   0
  65  14  43   1   2   1   1 111.1  43  24.19   0.70   3   0     0.00  56.25   0   0.70   0
  66   1  75   1  26   4   4   0.0   0   0.00  -0.27   1   0     0.00   0.00   0   0.27   1
  66   2  75   1  26   4   4   7.0  49   0.00  -0.60   1   1     0.36   0.00   0   0.60   0
  66   3  75   1  26   4   4  12.0  35   1.84   0.00   2   0     0.00   5.26   1   0.00   0
  66   4  75   1  26   4   4  18.0  42   2.63  -0.50   1   1     0.24   6.26   0   0.50   0
  66   5  75   1  26   4   4  30.0  84  50.84   0.00   2   0     0.00  60.53   1   0.00   0
  66   6  75   1  26   4   4  36.0  42  42.00   0.00   2   0     0.00 100.00   0   0.00   0
  66   7  75   1  26   4   4  42.0  42  18.97   1.13   3   1    -0.50  45.16   0   1.13   0
  66   8  75   1  26   4   4  43.0   7   2.39  -0.79   1   0     0.00  34.17   1   0.79   1
  66   9  75   1  26   4   4  45.0  14   6.88   0.00   2   1    -0.68  49.15   0   0.00   0
  66  10  75   1  26   4   4  47.0  14   5.16   0.40   3   1    -0.68  36.84   1   0.40   0
  66  11  75   1  26   4   4  49.0  14   8.40   0.00   2   0     0.00  60.00   1   0.00   0
  66  12  75   1  26   4   4  52.9  27   7.61  -1.02   1   0     0.00  28.17   0   1.02   0
  66  13  75   1  26   4   4  53.9   7   0.00  -0.72   1   1     0.14   0.00   0   0.72   1
  66  14  75   1  26   4   4  56.9  21  11.05   0.00   2   0     0.00  52.63   1   0.00   0
  67   1  80   0  22   2   1   0.0   0   0.00   0.10   3   0     0.00   0.00   0   0.10   1
  67   2  80   0  22   2   1   6.0  42   0.00   1.85   3   1    -0.40   0.00   0   1.85   0
  67   3  80   0  22   2   1  11.0  35   0.00   0.50   3   0     0.00   0.00   1   0.50   0
  67   4  80   0  22   2   1  18.0  49   0.00   0.30   3   0     0.00   0.00   0   0.30   0
  67   5  80   0  22   2   1  54.1 253 187.03   0.00   2   1     0.25  73.93   0   0.00   0
  67   6  80   0  22   2   1  58.1  28  22.67   0.20   3   0     0.00  80.95   1   0.20   0
  67   7  80   0  22   2   1  70.0  83  52.79   0.00   2   1     0.29  63.60   0   0.00   0
  67   8  80   0  22   2   1  71.0   7   6.12   0.05   3   0     0.00  87.50   1   0.05   1
  67   9  80   0  22   2   1  73.0  14   0.00   0.80   3   0     0.00   0.00   0   0.80   0
  67  10  80   0  22   2   1  76.0  21   0.00   0.00   2   0     0.00   0.00   0   0.00   0
  67  11  80   0  22   2   1  80.0  28   0.00   0.50   3   0     0.00   0.00   0   0.50   0
  67  12  80   0  22   2   1  86.0  42   0.00   0.90   3   0     0.00   0.00   0   0.90   0
  67  13  80   0  22   2   1  94.0  56   0.00   0.90   3   0     0.00   0.00   0   0.90   0
  67  14  80   0  22   2   1 106.0  84   0.00   0.10   3   0     0.00   0.00   0   0.10   0
  68   1  59   1  10   4   1   0.0   0   0.00   0.00   2   0     0.00   0.00   0   0.00   1
  68   2  59   1  10   4   1   3.0  21  10.48   0.20   3   0     0.00  49.90   0   0.20   0
  68   3  59   1  10   4   1   9.0  42   0.00   0.85   3   0     0.00   0.00   0   0.85   0
  68   4  59   1  10   4   1  15.0  42  13.44   0.00   2   0     0.00  32.00   0   0.00   0
  68   5  59   1  10   4   1  45.3 212 212.00   0.00   2   1     0.14 100.00   0   0.00   0
  68   6  59   1  10   4   1  54.4  64  64.00   0.00   2   0     0.00 100.00   1   0.00   0
  68   7  59   1  10   4   1  62.4  56  56.00   0.00   2   0     0.00 100.00   0   0.00   0
  68   8  59   1  10   4   1  70.4  56  44.04  -0.19   1   0     0.00  78.65   0   0.19   0
  68   9  59   1  10   4   1  71.4   7   5.84   0.00   2   0     0.00  83.48   0   0.00   1
  68  10  59   1  10   4   1  75.4  28  28.00   0.00   2   0     0.00 100.00   0   0.00   0
  68  11  59   1  10   4   1  81.4  42  15.75   1.50   3   1    -0.53  37.50   0   1.50   0
  68  12  59   1  10   4   1  82.4   7   2.71   0.00   2   1     0.60  38.78   1   0.00   1
  68  13  59   1  10   4   1  83.4   7   3.80   0.80   3   0     0.00  54.29   1   0.80   1
  68  14  59   1  10   4   1  85.4  14   0.00   0.20   3   0     0.00   0.00   0   0.20   0
  69   1  47   1  10   4   1   0.0   0   0.00   0.75   3   0     0.00   0.00   0   0.75   1
  69   2  47   1  10   4   1  15.7 110   0.00   4.75   3   1    -2.00   0.00   0   4.75   0
  69   3  47   1  10   4   1  16.7   7   1.09  -0.63   1   1     1.57  15.58   1   0.63   1
  69   4  47   1  10   4   1  17.7   7   3.80   0.00   2   1    -0.07  54.35   1   0.00   1
  69   5  47   1  10   4   1  20.9  22   5.79   0.70   3   0     0.00  26.32   1   0.70   0
  69   6  47   1  10   4   1  24.6  26   0.00   0.20   3   0     0.00   0.00   0   0.20   0
  69   7  47   1  10   4   1  32.7  57   0.00   0.70   3   0     0.00   0.00   0   0.70   0
  69   8  47   1  10   4   1  45.4  89   0.00   1.70   3   1    -0.30   0.00   0   1.70   0
  69   9  47   1  10   4   1  46.6   8   0.00   0.00   2   0     0.00   0.00   1   0.00   1
  69  10  47   1  10   4   1  48.6  14   0.00   0.50   3   0     0.00   0.00   0   0.50   0
  69  11  47   1  10   4   1  57.7  64  41.29  -0.05   1   1     0.08  64.52   0   0.05   0
  69  12  47   1  10   4   1  58.7   7   5.19   0.30   3   0     0.00  74.07   1   0.30   1
  69  13  47   1  10   4   1  61.0  16  10.74  -0.19   1   0     0.00  67.11   0   0.19   0
  69  14  47   1  10   4   1  62.0   7   5.07   0.00   2   1     0.52  72.46   0   0.00   1
  70   1  87   0  15   1   1   0.0   0   0.00   0.00   2   0     0.00   0.00   0   0.00   1
  70   2  87   0  15   1   1   6.0  42  32.67   0.20   3   0     0.00  77.78   0   0.20   0
  70   3  87   0  15   1   1  14.0  56   0.00   0.10   3   0     0.00   0.00   0   0.10   0
  70   4  87   0  15   1   1  22.0  56   0.00   0.50   3   1    -0.10   0.00   0   0.50   0
  70   5  87   0  15   1   1  48.0 182  68.27   0.00   2   1     0.14  37.51   1   0.00   0
  70   6  87   0  15   1   1  54.0  42  42.00   0.00   2   1     0.15 100.00   1   0.00   0
  70   7  87   0  15   1   1  62.0  56  27.98   0.75   3   0     0.00  49.96   1   0.75   0
  70   8  87   0  15   1   1  66.0  28   5.89   0.00   2   1     0.21  21.05   0   0.00   0
  70   9  87   0  15   1   1  67.0   7   3.11   0.25   3   0     0.00  44.44   1   0.25   1
  70  10  87   0  15   1   1  69.0  14   0.00   2.50   3   1    -0.50   0.00   0   2.50   0
  70  11  87   0  15   1   1  71.0  14   2.33   0.00   2   0     0.00  16.67   1   0.00   0
  70  12  87   0  15   1   1  73.0  14  14.00   0.00   2   0     0.00 100.00   0   0.00   0
  70  13  87   0  15   1   1  75.1  15   7.89   0.90   3   1    -0.27  52.63   0   0.90   0
  70  14  87   0  15   1   1  77.0  13   5.91  -0.30   1   1     0.07  45.45   1   0.30   1
  72   1  71   0  14   1   1   0.0   0   0.00   0.25   3   0     0.00   0.00   0   0.25   1
  72   2  71   0  14   1   1   7.0  49   0.00   0.40   3   0     0.00   0.00   0   0.40   0
  72   3  71   0  14   1   1  14.0  49   0.00   2.10   3   1    -0.50   0.00   0   2.10   0
  72   4  71   0  14   1   1  20.0  42   0.00   0.05   3   0     0.00   0.00   1   0.05   0
  72   5  71   0  14   1   1  49.0 203 191.10   0.00   2   1     0.21  94.14   0   0.00   0
  72   6  71   0  14   1   1  55.0  42  42.00   0.00   2   0     0.00 100.00   1   0.00   0
  72   7  71   0  14   1   1  59.0  28  18.04   0.55   3   1    -0.46  64.42   0   0.55   0
  72   8  71   0  14   1   1  62.0  21   9.45   0.00   2   0     0.00  45.00   1   0.00   0
  72   9  71   0  14   1   1  66.0  28  28.00   0.00   2   0     0.00 100.00   0   0.00   0
  72  10  71   0  14   1   1  72.0  42  28.00  -0.10   1   1     0.25  66.67   0   0.10   0
  72  11  71   0  14   1   1  73.0   7   4.67   0.00   2   0     0.00  66.67   1   0.00   1
  72  12  71   0  14   1   1  75.0  14  10.18   0.30   3   1    -0.33  72.73   0   0.30   0
  72  13  71   0  14   1   1  79.0  28  16.80   0.00   2   0     0.00  60.00   1   0.00   0
  72  14  71   0  14   1   1  84.0  35  13.12   0.75   3   1    -0.45  37.50   0   0.75   0
  73   1  83   1   8   3   4   0.0   0   0.00   0.00   2   0     0.00   0.00   0   0.00   1
  73   2  83   1   8   3   4   6.0  42  42.00   0.00   2   0     0.00 100.00   0   0.00   0
  73   3  83   1   8   3   4   9.9  27  23.59  -0.07   1   0     0.00  87.36   0   0.07   0
  73   4  83   1   8   3   4  13.9  28  23.69   0.00   2   0     0.00  84.62   0   0.00   0
  73   5  83   1   8   3   4  55.4 291 291.00   0.00   2   1    -1.50 100.00   0   0.00   0
  73   6  83   1   8   3   4  58.7  23  12.44  -0.37   1   0     0.00  54.07   1   0.37   0
  73   7  83   1   8   3   4  59.4   5   2.11   0.00   2   1    -0.15  42.11   0   0.00   1
  73   8  83   1   8   3   4  60.4   7   7.00   0.00   2   0     0.00 100.00   1   0.00   1
  73   9  83   1   8   3   4  62.4  14  13.44  -0.03   1   0     0.00  96.00   0   0.03   0
  73  10  83   1   8   3   4  67.4  35  33.60   0.00   2   1    -1.85  96.00   0   0.00   0
  73  11  83   1   8   3   4  68.0   4   2.09  -0.73   1   1     1.80  52.17   1   0.73   1
  73  12  83   1   8   3   4  68.4   3   0.00  -0.47   1   1     2.20   0.00   1   0.47   1
  73  13  83   1   8   3   4  69.0   4   0.00  -0.20   1   1    -1.92   0.00   1   0.20   1
  73  14  83   1   8   3   4  70.0   7   4.90   0.00   2   0     0.00  70.00   1   0.00   1
  74   1  64   0  31   3   4   0.0   0   0.00  -0.27   1   1     0.50   0.00   0   0.27   1
  74   2  64   0  31   3   4   2.0  14  10.27   0.00   2   0     0.00  73.33   1   0.00   0
  74   3  64   0  31   3   4   6.0  28   9.33   0.53   3   1    -0.50  33.33   0   0.53   0
  74   4  64   0  31   3   4   7.1   8   0.00   0.03   3   0     0.00   0.00   1   0.03   1
  74   5  64   0  31   3   4  45.7 270   0.00   0.00   2   1    -0.15   0.00   0   0.00   0
  74   6  64   0  31   3   4  48.7  21   0.00   0.27   3   1    -0.60   0.00   1   0.27   0
  74   7  64   0  31   3   4  52.9  29  19.31   0.00   2   1     0.39  66.57   1   0.00   0
  74   8  64   0  31   3   4  58.9  42  42.00   0.00   2   0     0.00 100.00   1   0.00   0
  74   9  64   0  31   3   4  64.9  42  42.00   0.00   2   0     0.00 100.00   0   0.00   0
  74  10  64   0  31   3   4  70.9  42  42.00   0.00   2   0     0.00 100.00   0   0.00   0
  74  11  64   0  31   3   4  76.9  42  42.00   0.00   2   0     0.00 100.00   0   0.00   0
  74  12  64   0  31   3   4  85.9  63  15.76   0.20   3   1    -0.53  25.02   0   0.20   0
  74  13  64   0  31   3   4  86.9   7   5.25  -0.13   1   0     0.00  75.00   1   0.13   1
  74  14  64   0  31   3   4  88.6  12   6.00   0.00   2   0     0.00  50.00   0   0.00   1
  75   1  64   1   8   3   4   0.0   0   0.00   0.00   2   0     0.00   0.00   0   0.00   1
  75   2  64   1   8   3   4   6.1  43  43.00   0.00   2   0     0.00 100.00   0   0.00   0
  75   3  64   1   8   3   4  13.1  49  49.00   0.00   2   0     0.00 100.00   0   0.00   0
  75   4  64   1   8   3   4  21.1  56  33.58  -0.20   1   1     0.20  59.96   0   0.20   0
  75   5  64   1   8   3   4  25.1  28   7.00   0.00   2   0     0.00  25.00   1   0.00   0
  75   6  64   1   8   3   4  31.1  42  42.00   0.00   2   1    -0.26 100.00   0   0.00   0
  75   7  64   1   8   3   4  32.1   7   7.00   0.00   2   0     0.00 100.00   1   0.00   1
  75   8  64   1   8   3   4  34.1  14  14.00   0.00   2   0     0.00 100.00   0   0.00   0
  75   9  64   1   8   3   4  37.1  21  17.68   0.10   3   1    -0.29  84.21   0   0.10   0
  75  10  64   1   8   3   4  38.1   7   6.00  -0.07   1   1     0.13  85.71   1   0.07   1
  75  11  64   1   8   3   4  39.1   7   5.60   0.00   2   0     0.00  80.00   1   0.00   1
  75  12  64   1   8   3   4  41.1  14  14.00   0.00   2   0     0.00 100.00   0   0.00   0
  75  13  64   1   8   3   4  44.1  21  21.00   0.00   2   0     0.00 100.00   0   0.00   0
  75  14  64   1   8   3   4  48.1  28  28.00   0.00   2   0     0.00 100.00   0   0.00   0
  76   1  69   1  10   4   4   0.0   0   0.00   0.67   3   1    -1.00   0.00   0   0.67   1
  76   2  69   1  10   4   4   1.6  11   3.75  -1.27   1   1    -2.00  34.09   1   1.27   1
  76   3  69   1  10   4   4   3.6  14   0.00  -0.27   1   1     2.21   0.00   1   0.27   0
  76   4  69   1  10   4   4   6.6  21   0.00  -0.57   1   1     0.29   0.00   1   0.57   0
  76   5  69   1  10   4   4   9.6  21   6.72   0.00   2   0     0.00  32.00   1   0.00   0
  76   6  69   1  10   4   4  40.6 217  91.39  -0.37   1   0     0.00  42.11   0   0.37   0
  76   7  69   1  10   4   4  46.6  42  14.82   0.00   2   1    -0.12  35.29   0   0.00   0
  76   8  69   1  10   4   4  52.6  42  42.00   0.00   2   0     0.00 100.00   1   0.00   0
  76   9  69   1  10   4   4  58.6  42  30.00  -0.07   1   0     0.00  71.43   0   0.07   0
  76  10  69   1  10   4   4  64.6  42  21.00   0.00   2   1    -0.28  50.00   0   0.00   0
  76  11  69   1  10   4   4  67.6  21   2.33  -0.53   1   0     0.00  11.11   1   0.53   0
  76  12  69   1  10   4   4  71.6  28  10.08   0.00   2   1    -0.40  36.00   0   0.00   0
  76  13  69   1  10   4   4  74.6  21   6.18  -0.72   1   1     0.74  29.41   1   0.72   0
  76  14  69   1  10   4   4  75.6   7   1.09   0.00   2   0     0.00  15.62   1   0.00   1
  77   1  70   1  19   2   1   0.0   0   0.00   0.10   3   1    -0.40   0.00   0   0.10   1
  77   2  70   1  19   2   1   6.0  42   0.00   0.10   3   0     0.00   0.00   1   0.10   0
  77   3  70   1  19   2   1  14.0  56   0.00   0.10   3   0     0.00   0.00   0   0.10   0
  77   4  70   1  19   2   1  22.0  56  43.41  -0.19   1   1     0.40  77.52   0   0.19   0
  77   5  70   1  19   2   1  49.0 189 152.45   0.05   3   1     0.50  80.66   1   0.05   0
  77   6  70   1  19   2   1  56.0  49   0.00   1.10   3   1    -0.50   0.00   1   1.10   0
  77   7  70   1  19   2   1  62.0  42   8.99   0.00   2   0     0.00  21.41   1   0.00   0
  77   8  70   1  19   2   1  68.0  42  28.00   0.15   3   0     0.00  66.67   0   0.15   0
  77   9  70   1  19   2   1  74.0  42  32.81  -0.13   1   1     0.71  78.12   0   0.13   0
  77  10  70   1  19   2   1  75.0   7   4.58   0.40   3   0     0.00  65.36   1   0.40   1
  77  11  70   1  19   2   1  77.0  14   0.00   1.15   3   0     0.00   0.00   0   1.15   0
  77  12  70   1  19   2   1  80.0  21   0.00   1.05   3   0     0.00   0.00   0   1.05   0
  77  13  70   1  19   2   1  84.0  28   0.00   0.40   3   0     0.00   0.00   0   0.40   0
  77  14  70   1  19   2   1  90.0  42   0.00   0.50   3   0     0.00   0.00   0   0.50   0
  80   1  36   0  22   2   4   0.0   0   0.00   0.00   2   0     0.00   0.00   0   0.00   1
  80   2  36   0  22   2   4   9.3  65  65.00   0.00   2   0     0.00 100.00   0   0.00   0
  80   3  36   0  22   2   4  25.3 112  47.19  -0.69   1   0     0.00  42.13   0   0.69   0
  80   4  36   0  22   2   4  26.3   7   3.26   0.00   2   0     0.00  46.63   0   0.00   1
  80   5  36   0  22   2   4  30.3  28  28.00   0.00   2   0     0.00 100.00   0   0.00   0
  80   6  36   0  22   2   4  37.0  47  29.91  -0.13   1   0     0.00  63.64   0   0.13   0
  80   7  36   0  22   2   4  40.3  23   0.00  -0.20   1   0     0.00   0.00   0   0.20   0
  80   8  36   0  22   2   4  41.3   7   4.00   0.00   2   0     0.00  57.14   0   0.00   1
  80   9  36   0  22   2   4  53.0  82  25.23  -0.60   1   0     0.00  30.77   0   0.60   0
  80  10  36   0  22   2   4  54.0   7   0.00  -0.47   1   1     0.81   0.00   0   0.47   1
  80  11  36   0  22   2   4  59.0  35   0.00  -0.27   1   1     0.69   0.00   1   0.27   0
  80  12  36   0  22   2   4  63.1  29  20.05   0.00   2   0     0.00  69.13   1   0.00   0
  80  13  36   0  22   2   4  67.3  29  29.00   0.00   2   0     0.00 100.00   0   0.00   0
  80  14  36   0  22   2   4  73.9  46  46.00   0.00   2   0     0.00 100.00   0   0.00   0
  81   1  76   1  23   4   1   0.0   0   0.00   0.50   3   1    -0.13   0.00   0   0.50   1
  81   2  76   1  23   4   1   6.0  42  22.00   0.00   2   0     0.00  52.38   1   0.00   0
  81   3  76   1  23   4   1  11.0  35  22.65   0.30   3   0     0.00  64.71   0   0.30   0
  81   4  76   1  23   4   1  17.0  42  21.02   0.00   2   0     0.00  50.05   0   0.00   0
  81   5  76   1  23   4   1  31.0  98  36.75   0.50   3   1     0.14  37.50   0   0.50   0
  81   6  76   1  23   4   1  37.0  42   0.00   1.05   3   1    -0.14   0.00   1   1.05   0
  81   7  76   1  23   4   1  43.0  42   0.00   1.75   3   1    -0.50   0.00   1   1.75   0
  81   8  76   1  23   4   1  45.0  14   0.00   1.30   3   0     0.00   0.00   1   1.30   0
  81   9  76   1  23   4   1  48.0  21   0.00   0.95   3   0     0.00   0.00   0   0.95   0
  81  10  76   1  23   4   1  52.0  28   0.00   3.00   3   1    -1.00   0.00   0   3.00   0
  81  11  76   1  23   4   1  53.0   7   0.00   0.40   3   0     0.00   0.00   1   0.40   1
  81  12  76   1  23   4   1  55.0  14   0.00   0.90   3   0     0.00   0.00   0   0.90   0
  81  13  76   1  23   4   1  58.0  21   0.00   0.40   3   0     0.00   0.00   0   0.40   0
  81  14  76   1  23   4   1  62.0  28   0.00   0.10   3   0     0.00   0.00   0   0.10   0
  82   1  68   0  31   3   3   0.0   0   0.00   2.20   3   1    -0.50   0.00   0   2.20   1
  82   2  68   0  31   3   3   2.0  14   1.43   0.00   2   0     0.00  10.20   1   0.00   0
  82   3  68   0  31   3   3   5.0  21  21.00   0.00   2   0     0.00 100.00   0   0.00   0
  82   4  68   0  31   3   3  10.0  35  35.00   0.00   2   0     0.00 100.00   0   0.00   0
  82   5  68   0  31   3   3  39.0 203 203.00   0.00   2   1     0.21 100.00   0   0.00   0
  82   6  68   0  31   3   3  45.0  42  42.00   0.00   2   0     0.00 100.00   1   0.00   0
  82   7  68   0  31   3   3  53.0  56  27.98   0.20   3   0     0.00  49.96   0   0.20   0
  82   8  68   0  31   3   3  57.0  28  19.31  -0.25   1   0     0.00  68.97   0   0.25   0
  82   9  68   0  31   3   3  58.0   7   4.24   0.40   3   0     0.00  60.61   0   0.40   1
  82  10  68   0  31   3   3  61.0  21   0.00   1.40   3   1    -0.21   0.00   0   1.40   0
  82  11  68   0  31   3   3  63.0  14   2.47   0.00   2   0     0.00  17.65   1   0.00   0
  82  12  68   0  31   3   3  65.3  16   5.60  -1.30   1   0     0.00  35.00   0   1.30   0
  82  13  68   0  31   3   3  66.3   7   0.93   0.00   2   0     0.00  13.33   0   0.00   1
  82  14  68   0  31   3   3  68.3  14   4.98   1.45   3   1    -0.22  35.56   0   1.45   0
  83   1  72   0  30   1   1   0.0   0   0.00   0.00   2   1     0.10   0.00   0   0.00   1
  83   2  72   0  30   1   1   6.1  43  24.94   0.65   3   1    -0.10  58.01   1   0.65   0
  83   3  72   0  30   1   1  14.0  55   0.00   0.00   2   0     0.00   0.00   1   0.00   0
  83   4  72   0  30   1   1  21.0  49  49.00   0.00   2   0     0.00 100.00   0   0.00   0
  83   5  72   0  30   1   1  45.0 168  24.01   0.30   3   1     0.21  14.29   0   0.30   0
  83   6  72   0  30   1   1  53.0  56   0.00   0.10   3   0     0.00   0.00   1   0.10   0
  83   7  72   0  30   1   1  61.0  56   0.00   0.35   3   0     0.00   0.00   0   0.35   0
  83   8  72   0  30   1   1  67.0  42  25.67   0.00   2   0     0.00  61.11   0   0.00   0
  83   9  72   0  30   1   1  69.0  14  11.85   0.10   3   0     0.00  84.62   0   0.10   0
  83  10  72   0  30   1   1  72.0  21  16.80   0.00   2   1     0.19  80.00   0   0.00   0
  83  11  72   0  30   1   1  74.1  15   2.55   1.95   3   1    -0.16  17.02   1   1.95   0
  83  12  72   0  30   1   1  75.1   7   0.00   0.15   3   0     0.00   0.00   1   0.15   1
  83  13  72   0  30   1   1  78.1  21   0.00   0.15   3   0     0.00   0.00   0   0.15   0
  83  14  72   0  30   1   1  82.1  28   0.00   0.30   3   0     0.00   0.00   0   0.30   0
  84   1  63   0   8   3   2   0.0   0   0.00   0.00   2   0     0.00   0.00   0   0.00   1
  84   2  63   0   8   3   2   9.0  63  63.00   0.00   2   0     0.00 100.00   0   0.00   0
  84   3  63   0   8   3   2  17.0  56   0.00   1.90   3   1    -1.00   0.00   0   1.90   0
  84   4  63   0   8   3   2  19.0  14   0.00   0.00   2   0     0.00   0.00   1   0.00   0
  84   5  63   0   8   3   2  22.0  21   0.00   0.70   3   1    -0.50   0.00   0   0.70   0
  84   6  63   0   8   3   2  24.0  14   4.20   0.00   2   0     0.00  30.00   1   0.00   0
  84   7  63   0   8   3   2  27.0  21   2.68   2.05   3   1    -0.50  12.77   0   2.05   0
  84   8  63   0   8   3   2  29.0  14   4.43   0.00   2   0     0.00  31.67   1   0.00   0
  84   9  63   0   8   3   2  30.0   7   7.00   0.00   2   1     0.50 100.00   0   0.00   1
  84  10  63   0   8   3   2  31.0   7   7.00   0.00   2   1    -0.50 100.00   1   0.00   1
  84  11  63   0   8   3   2  33.0  14  14.00   0.00   2   0     0.00 100.00   1   0.00   0
  84  12  63   0   8   3   2  36.7  26  26.00   0.00   2   0     0.00 100.00   0   0.00   0
  84  13  63   0   8   3   2  37.7   7   3.00   0.80   3   0     0.00  42.86   0   0.80   1
  84  14  63   0   8   3   2  39.9  15   1.67   0.00   2   0     0.00  11.11   0   0.00   0
  85   1  67   1  14   1   1   0.0   0   0.00   0.95   3   1    -0.93   0.00   0   0.95   1
  85   2  67   1  14   1   1   6.0  42   0.00   1.95   3   1     0.36   0.00   1   1.95   0
  85   3  67   1  14   1   1   9.1  22   0.00   1.50   3   1    -0.75   0.00   1   1.50   0
  85   4  67   1  14   1   1  10.1   7   0.00   0.35   3   1    -0.25   0.00   1   0.35   1
  85   5  67   1  14   1   1  11.1   7   0.00   0.40   3   1     2.00   0.00   1   0.40   1
  85   6  67   1  14   1   1  21.3  71   0.00   1.65   3   1    -0.93   0.00   1   1.65   0
  85   7  67   1  14   1   1  22.3   7   0.76   0.00   2   0     0.00  10.81   1   0.00   1
  85   8  67   1  14   1   1  25.0  19  19.00   0.00   2   0     0.00 100.00   0   0.00   0
  85   9  67   1  14   1   1  29.0  28  28.00   0.00   2   0     0.00 100.00   0   0.00   0
  85  10  67   1  14   1   1  35.0  42  22.02   0.50   3   1    -0.41  52.43   0   0.50   0
  85  11  67   1  14   1   1  38.0  21  12.88  -0.13   1   0     0.00  61.35   1   0.13   0
  85  12  67   1  14   1   1  39.0   7   0.00  -0.15   1   1     0.33   0.00   0   0.15   1
  85  13  67   1  14   1   1  40.0   7   5.09   0.00   2   0     0.00  72.73   1   0.00   1
  85  14  67   1  14   1   1  42.0  14  14.00   0.00   2   0     0.00 100.00   0   0.00   0
  86   1  83   0   2   1   1   0.0   0   0.00   1.10   3   1    -0.14   0.00   0   1.10   1
  86   2  83   0   2   1   1   2.9  20   0.00   0.66   3   0     0.00   0.00   1   0.66   0
  86   3  83   0   2   1   1   9.9  49  12.25   0.00   2   0     0.00  25.00   0   0.00   0
  86   4  83   0   2   1   1  15.9  42  42.00   0.00   2   1     0.14 100.00   0   0.00   0
  86   5  83   0   2   1   1  19.9  28  24.89   0.10   3   1    -0.14  88.89   1   0.10   0
  86   6  83   0   2   1   1  22.1  16   0.00   0.30   3   1    -2.50   0.00   1   0.30   0
  86   7  83   0   2   1   1  23.0   6   0.00   0.48   3   1     2.25   0.00   1   0.48   1
  86   8  83   0   2   1   1  26.0  21  12.08   0.00   2   0     0.00  57.52   1   0.00   0
  86   9  83   0   2   1   1  30.0  28  28.00   0.00   2   0     0.00 100.00   0   0.00   0
  86  10  83   0   2   1   1  33.7  26  19.50   0.20   3   1    -0.25  75.00   0   0.20   0
  86  11  83   0   2   1   1  33.9   1   0.75   0.00   2   0     0.00  75.00   1   0.00   1
  86  12  83   0   2   1   1  34.1   2   2.00   0.00   2   1     1.00 100.00   0   0.00   1
  86  13  83   0   2   1   1  35.0   6   6.00   0.00   2   1    -1.00 100.00   1   0.00   1
  86  14  83   0   2   1   1  35.6   4   2.40  -0.20   1   1     1.00  60.00   1   0.20   1
  87   1  77   1  37   2   4   0.0   0   0.00  -0.60   1   1     0.22   0.00   0   0.60   1
  87   2  77   1  37   2   4   6.0  42  11.76   0.00   2   0     0.00  28.00   1   0.00   0
  87   3  77   1  37   2   4  14.0  56  56.00   0.00   2   0     0.00 100.00   0   0.00   0
  87   4  77   1  37   2   4  22.0  56  56.00   0.00   2   0     0.00 100.00   0   0.00   0
  87   5  77   1  37   2   4  28.0  42   8.40   1.47   3   1    -0.36  20.00   0   1.47   0
  87   6  77   1  37   2   4  29.0   7   2.19   0.00   2   0     0.00  31.25   1   0.00   1
  87   7  77   1  37   2   4  30.6  11   7.86   0.27   3   1    -0.16  71.43   0   0.27   1
  87   8  77   1  37   2   4  31.0   3   0.00   2.23   3   1    -1.84   0.00   1   2.23   1
  87   9  77   1  37   2   4  31.6   4   1.03  -0.67   1   1     1.71  25.64   1   0.67   1
  87  10  77   1  37   2   4  32.6   7   0.00  -1.03   1   1     0.43   0.00   1   1.03   1
  87  11  77   1  37   2   4  34.6  14   0.00  -0.79   1   1     0.43   0.00   1   0.79   0
  87  12  77   1  37   2   4  35.6   7   0.00  -0.50   1   1     0.39   0.00   1   0.50   1
  87  13  77   1  37   2   4  37.6  14   1.65   0.00   2   0     0.00  11.76   1   0.00   0
  87  14  77   1  37   2   4  40.6  21  21.00   0.00   2   0     0.00 100.00   0   0.00   0
  88   1  72   1   2   1   1   0.0   0   0.00   0.30   3   0     0.00   0.00   0   0.30   1
  88   2  72   1   2   1   1   8.0  56  37.33   0.00   2   0     0.00  66.67   0   0.00   0
  88   3  72   1   2   1   1  16.0  56  56.00   0.00   2   1    -0.21 100.00   0   0.00   0
  88   4  72   1   2   1   1  19.0  21  21.00   0.00   2   0     0.00 100.00   1   0.00   0
  88   5  72   1   2   1   1  23.0  28  28.00   0.00   2   0     0.00 100.00   0   0.00   0
  88   6  72   1   2   1   1  29.0  42  42.00   0.00   2   0     0.00 100.00   0   0.00   0
  88   7  72   1   2   1   1  32.0  21  12.78   0.45   3   1    -0.34  60.87   0   0.45   0
  88   8  72   1   2   1   1  37.3  37   6.73   0.00   2   0     0.00  18.18   1   0.00   0
  88   9  72   1   2   1   1  43.3  42  42.00   0.00   2   0     0.00 100.00   0   0.00   0
  88  10  72   1   2   1   1  49.3  42  42.00   0.00   2   0     0.00 100.00   0   0.00   0
  88  11  72   1   2   1   1  55.4  43  19.85  -0.35   1   0     0.00  46.15   0   0.35   0
  88  12  72   1   2   1   1  56.4   7   0.00  -0.35   1   1     0.39   0.00   0   0.35   1
  88  13  72   1   2   1   1  58.4  14   5.83   0.00   2   0     0.00  41.67   1   0.00   0
  88  14  72   1   2   1   1  61.4  21  21.00   0.00   2   0     0.00 100.00   0   0.00   0
  90   1  66   0  41   4   2   0.0   0   0.00   0.00   2   0     0.00   0.00   0   0.00   1
  90   2  66   0  41   4   2   8.0  56  56.00   0.00   2   0     0.00 100.00   0   0.00   0
  90   3  66   0  41   4   2  16.0  56  56.00   0.00   2   0     0.00 100.00   0   0.00   0
  90   4  66   0  41   4   2  22.0  42  42.00   0.00   2   0     0.00 100.00   0   0.00   0
  90   5  66   0  41   4   2  30.0  56  25.85   0.35   3   0     0.00  46.15   0   0.35   0
  90   6  66   0  41   4   2  38.0  56  12.44   0.00   2   0     0.00  22.22   0   0.00   0
  90   7  66   0  41   4   2  49.0  77   4.28   1.70   3   1    -0.21   5.56   0   1.70   0
  90   8  66   0  41   4   2  52.0  21   2.21   0.00   2   0     0.00  10.53   1   0.00   0
  90   9  66   0  41   4   2  56.0  28  11.20   0.30   3   0     0.00  40.00   0   0.30   0
  90  10  66   0  41   4   2  62.0  42   0.00   0.80   3   0     0.00   0.00   0   0.80   0
  90  11  66   0  41   4   2  68.0  42  11.44   0.00   2   0     0.00  27.25   0   0.00   0
  90  12  66   0  41   4   2  77.4  66  66.00   0.00   2   0     0.00 100.00   0   0.00   0
  90  13  66   0  41   4   2  78.4   7   7.00   0.00   2   0     0.00 100.00   0   0.00   1
  90  14  66   0  41   4   2  82.4  28  15.27   0.25   3   0     0.00  54.55   0   0.25   0
  91   1  63   1   4   4   2   0.0   0   0.00   0.00   2   1     0.08   0.00   0   0.00   1
  91   2  63   1   4   4   2   5.0  35  30.62  -0.05   1   0     0.00  87.50   1   0.05   0
  91   3  63   1   4   4   2  10.9  41  13.65   1.95   3   0     0.00  33.30   0   1.95   0
  91   4  63   1   4   4   2  12.9  14   4.07   0.00   2   0     0.00  29.09   0   0.00   0
  91   5  63   1   4   4   2  15.9  21  21.00   0.00   2   1    -0.26 100.00   0   0.00   0
  91   6  63   1   4   4   2  18.9  21  10.94  -0.46   1   0     0.00  52.08   1   0.46   0
  91   7  63   1   4   4   2  23.6  33  10.44   1.70   3   1    -0.03  31.65   0   1.70   0
  91   8  63   1   4   4   2  26.9  23   4.38   0.00   2   1    -0.22  19.05   1   0.00   0
  91   9  63   1   4   4   2  27.9   7   7.00   0.00   2   0     0.00 100.00   1   0.00   1
  91  10  63   1   4   4   2  31.9  28  28.00   0.00   2   0     0.00 100.00   0   0.00   0
  91  11  63   1   4   4   2  37.0  36  36.00   0.00   2   0     0.00 100.00   0   0.00   0
  91  12  63   1   4   4   2  38.0   7   7.00   0.00   2   0     0.00 100.00   0   0.00   1
  91  13  63   1   4   4   2  42.0  28  28.00   0.00   2   1     0.42 100.00   0   0.00   0
  91  14  63   1   4   4   2  47.7  40   8.99  -0.69   1   1     0.30  22.47   1   0.69   0
  92   1  52   1  10   4   1   0.0   0   0.00   0.00   2   0     0.00   0.00   0   0.00   1
  92   2  52   1  10   4   1   5.0  35  35.00   0.00   2   0     0.00 100.00   0   0.00   0
  92   3  52   1  10   4   1  12.3  51  51.00   0.00   2   0     0.00 100.00   0   0.00   0
  92   4  52   1  10   4   1  18.3  42  42.00   0.00   2   0     0.00 100.00   0   0.00   0
  92   5  52   1  10   4   1  26.3  56  56.00   0.00   2   0     0.00 100.00   0   0.00   0
  92   6  52   1  10   4   1  34.3  56  56.00   0.00   2   0     0.00 100.00   0   0.00   0
  92   7  52   1  10   4   1  46.0  82  82.00   0.00   2   0     0.00 100.00   0   0.00   0
  92   8  52   1  10   4   1  58.0  84  38.75  -0.35   1   0     0.00  46.13   0   0.35   0
  92   9  52   1  10   4   1  60.0  14   0.00   0.00   2   0     0.00   0.00   0   0.00   0
  92  10  52   1  10   4   1  64.0  28   0.00  -0.08   1   1     0.04   0.00   0   0.08   0
  92  11  52   1  10   4   1  66.0  14  11.05   0.00   2   0     0.00  78.95   1   0.00   0
  92  12  52   1  10   4   1  69.0  21  16.58  -0.08   1   1     0.19  78.95   0   0.08   0
  92  13  52   1  10   4   1  70.0   7   0.00   0.00   2   0     0.00   0.00   1   0.00   1
  92  14  52   1  10   4   1  72.0  14  14.00   0.00   2   0     0.00 100.00   0   0.00   0
  93   1  53   0   2   1   1   0.0   0   0.00   1.25   3   1    -0.30   0.00   0   1.25   1
  93   2  53   0   2   1   1   5.0  35   0.00   1.10   3   0     0.00   0.00   1   1.10   0
  93   3  53   0   2   1   1  11.0  42   0.00   0.85   3   0     0.00   0.00   0   0.85   0
  93   4  53   0   2   1   1  18.0  49   0.00   0.70   3   0     0.00   0.00   0   0.70   0
  93   5  53   0   2   1   1  52.0 238   0.00   1.25   3   1    -0.20   0.00   0   1.25   0
  93   6  53   0   2   1   1  58.3  44   0.00   0.55   3   1    -0.86   0.00   1   0.55   0
  93   7  53   0   2   1   1  64.3  42   0.00   1.70   3   1    -1.14   0.00   1   1.70   0
  93   8  53   0   2   1   1  65.3   7   2.47  -0.13   1   1     1.00  35.34   1   0.13   1
  93   9  53   0   2   1   1  66.3   7   0.00  -0.35   1   1     0.75   0.00   1   0.35   1
  93  10  53   0   2   1   1  67.3   7   4.24   0.30   3   1    -0.56  60.61   1   0.30   1
  93  11  53   0   2   1   1  69.3  14   0.00   0.30   3   1    -0.52   0.00   1   0.30   0
  93  12  53   0   2   1   1  71.3  14  10.18   0.00   2   0     0.00  72.73   1   0.00   0
  93  13  53   0   2   1   1  74.3  21  21.00   0.00   2   0     0.00 100.00   0   0.00   0
  93  14  53   0   2   1   1  78.3  28  28.00   0.00   2   0     0.00 100.00   0   0.00   0
  94   1  55   1  28   1   3   0.0   0   0.00   0.65   3   1    -1.25   0.00   0   0.65   1
  94   2  55   1  28   1   3   0.7   5   0.00   1.10   3   1    -0.30   0.00   1   1.10   1
  94   3  55   1  28   1   3   1.7   7   3.04  -0.20   1   1     1.00  43.48   1   0.20   1
  94   4  55   1  28   1   3   3.7  14   3.80   2.50   3   1    -3.00  27.11   1   2.50   0
  94   5  55   1  28   1   3  26.6 160  36.77  -0.85   1   1     3.00  22.98   1   0.85   0
  94   6  55   1  28   1   3  28.4  13   5.78   0.40   3   1    -1.00  44.44   1   0.40   1
  94   7  55   1  28   1   3  29.4   7   4.85   0.00   2   0     0.00  69.23   1   0.00   1
  94   8  55   1  28   1   3  31.4  14  14.00   0.00   2   0     0.00 100.00   0   0.00   0
  94   9  55   1  28   1   3  34.4  21   0.00   1.60   3   1    -1.00   0.00   0   1.60   0
  94  10  55   1  28   1   3  36.4  14   5.28  -0.05   1   0     0.00  37.74   1   0.05   0
  94  11  55   1  28   1   3  37.4   7   6.50   0.00   2   0     0.00  92.86   0   0.00   1
  94  12  55   1  28   1   3  39.4  14  14.00   0.00   2   0     0.00 100.00   0   0.00   0
  94  13  55   1  28   1   3  42.4  21  10.50   0.15   3   0     0.00  50.00   0   0.15   0
  94  14  55   1  28   1   3  47.4  35  25.45   0.00   2   0     0.00  72.73   0   0.00   0
  95   1  61   1   5   1   1   0.0   0   0.00   0.00   2   0     0.00   0.00   0   0.00   1
  95   2  61   1   5   1   1   6.0  42  42.00   0.00   2   0     0.00 100.00   0   0.00   0
  95   3  61   1   5   1   1  14.0  56  56.00   0.00   2   0     0.00 100.00   0   0.00   0
  95   4  61   1   5   1   1  21.0  49  16.33   0.70   3   0     0.00  33.33   0   0.70   0
  95   5  61   1   5   1   1  48.3 191 107.46   0.00   2   1    -0.50  56.26   0   0.00   0
  95   6  61   1   5   1   1  54.1  41  41.00   0.00   2   0     0.00 100.00   1   0.00   0
  95   7  61   1   5   1   1  60.3  43  28.64   0.35   3   0     0.00  66.60   0   0.35   0
  95   8  61   1   5   1   1  66.3  42   0.00   0.15   3   0     0.00   0.00   0   0.15   0
  95   9  61   1   5   1   1  72.3  42  35.37   0.00   2   0     0.00  84.21   0   0.00   0
  95  10  61   1   5   1   1  73.3   7   7.00   0.00   2   1     0.70 100.00   0   0.00   1
  95  11  61   1   5   1   1  75.3  14  14.00   0.00   2   1     0.55 100.00   1   0.00   0
  95  12  61   1   5   1   1  76.3   7   7.00   0.00   2   1     0.39 100.00   1   0.00   1
  95  13  61   1   5   1   1  77.3   7   7.00   0.00   2   0     0.00 100.00   1   0.00   1
  95  14  61   1   5   1   1  79.3  14   0.00   2.90   3   1    -0.64   0.00   0   2.90   0
  96   1  50   0  31   3   3   0.0   0   0.00  -0.20   1   1     0.05   0.00   0   0.20   1
  96   2  50   0  31   3   3   7.0  49   0.00  -0.15   1   0     0.00   0.00   1   0.15   0
  96   3  50   0  31   3   3  14.0  49   0.00  -1.05   1   1     0.55   0.00   0   1.05   0
  96   4  50   0  31   3   3  17.0  21   0.00  -0.65   1   0     0.00   0.00   1   0.65   0
  96   5  50   0  31   3   3  27.0  70   9.33   0.00   2   0     0.00  13.33   0   0.00   0
  96   6  50   0  31   3   3  35.4  59  11.81  -0.40   1   0     0.00  20.01   0   0.40   0
  96   7  50   0  31   3   3  50.4 105  70.00   0.00   2   1     0.06  66.67   0   0.00   0
  96   8  50   0  31   3   3  57.4  49  29.01  -0.55   1   0     0.00  59.21   1   0.55   0
  96   9  50   0  31   3   3  63.4  42  25.45   0.10   3   0     0.00  60.61   0   0.10   0
  96  10  50   0  31   3   3  70.4  49  44.10   0.00   2   0     0.00  90.00   0   0.00   0
  96  11  50   0  31   3   3  76.4  42  21.00   0.90   3   1    -0.58  50.00   0   0.90   0
  96  12  50   0  31   3   3  77.4   7   0.00   3.50   3   1    -0.63   0.00   1   3.50   1
  96  13  50   0  31   3   3  78.0   4   0.72  -1.05   1   1     1.00  18.02   1   1.05   1
  96  14  50   0  31   3   3  78.4   3   0.00  -0.65   1   1    -0.29   0.00   1   0.65   1
  97   1  78   0  44   1   1   0.0   0   0.00   0.45   3   0     0.00   0.00   0   0.45   1
  97   2  78   0  44   1   1   6.1  43   0.00   0.30   3   0     0.00   0.00   0   0.30   0
  97   3  78   0  44   1   1  14.1  56  22.40   0.00   2   1    -0.13  40.00   0   0.00   0
  97   4  78   0  44   1   1  20.1  42  11.21   0.55   3   0     0.00  26.69   1   0.55   0
  97   5  78   0  44   1   1  26.1  42   0.00   0.35   3   0     0.00   0.00   0   0.35   0
  97   6  78   0  44   1   1  33.1  49  24.50   0.00   2   1     0.28  50.00   0   0.00   0
  97   7  78   0  44   1   1  39.0  41  26.09   0.20   3   1    -0.14  63.64   1   0.20   0
  97   8  78   0  44   1   1  40.4  10   0.00   0.05   3   0     0.00   0.00   1   0.05   1
  97   9  78   0  44   1   1  42.1  12   0.00   0.20   3   1    -0.39   0.00   0   0.20   1
  97  10  78   0  44   1   1  43.1   7   0.00   0.10   3   1    -0.25   0.00   1   0.10   1
  97  11  78   0  44   1   1  44.1   7   5.83   0.00   2   0     0.00  83.33   1   0.00   1
  97  12  78   0  44   1   1  47.1  21  21.00   0.00   2   0     0.00 100.00   0   0.00   0
  97  13  78   0  44   1   1  53.1  42  42.00   0.00   2   0     0.00 100.00   0   0.00   0
  97  14  78   0  44   1   1  59.1  42  42.00   0.00   2   0     0.00 100.00   0   0.00   0
  98   1  63   1  28   1   4   0.0   0   0.00   0.30   3   1    -0.50   0.00   0   0.30   1
  98   2  63   1  28   1   4   5.0  35  19.98   0.00   2   0     0.00  57.07   1   0.00   0
  98   3  63   1  28   1   4  12.0  49  31.50  -0.33   1   0     0.00  64.29   0   0.33   0
  98   4  63   1  28   1   4  13.0   7   0.00  -0.72   1   1     0.47   0.00   0   0.72   1
  98   5  63   1  28   1   4  14.0   7   0.85   0.00   2   0     0.00  12.20   1   0.00   1
  98   6  63   1  28   1   4  16.0  14  14.00   0.00   2   0     0.00 100.00   0   0.00   0
  98   7  63   1  28   1   4  19.0  21  21.00   0.00   2   1    -0.32 100.00   0   0.00   0
  98   8  63   1  28   1   4  20.0   7   7.00   0.00   2   0     0.00 100.00   1   0.00   1
  98   9  63   1  28   1   4  22.0  14   8.06   0.47   3   1     0.50  57.58   0   0.47   0
  98  10  63   1  28   1   4  24.3  16   7.32  -0.72   1   1    -0.29  45.73   1   0.72   0
  98  11  63   1  28   1   4  25.3   7   0.00  -0.03   1   0     0.00   0.00   1   0.03   1
  98  12  63   1  28   1   4  27.3  14  13.18   0.00   2   0     0.00  94.12   0   0.00   0
  98  13  63   1  28   1   4  30.3  21  21.00   0.00   2   0     0.00 100.00   0   0.00   0
  98  14  63   1  28   1   4  34.3  28  28.00   0.00   2   0     0.00 100.00   0   0.00   0
  99   1  82   1   2   1   1   0.0   0   0.00   0.00   2   0     0.00   0.00   0   0.00   1
  99   2  82   1   2   1   1   6.0  42  42.00   0.00   2   1     0.05 100.00   0   0.00   0
  99   3  82   1   2   1   1  12.0  42  42.00   0.00   2   0     0.00 100.00   1   0.00   0
  99   4  82   1   2   1   1  18.0  42  20.00   0.55   3   0     0.00  47.62   0   0.55   0
  99   5  82   1   2   1   1  39.0 147  51.90   0.00   2   1     0.26  35.30   0   0.00   0
  99   6  82   1   2   1   1  46.0  49  49.00   0.00   2   1     0.14 100.00   1   0.00   0
  99   7  82   1   2   1   1  52.0  42  42.00   0.00   2   0     0.00 100.00   1   0.00   0
  99   8  82   1   2   1   1  58.0  42  42.00   0.00   2   0     0.00 100.00   0   0.00   0
  99   9  82   1   2   1   1  64.0  42  42.00   0.00   2   1    -0.38 100.00   0   0.00   0
  99  10  82   1   2   1   1  67.0  21   0.00   0.10   3   1    -0.43   0.00   1   0.10   0
  99  11  82   1   2   1   1  70.0  21   0.00   0.10   3   1    -0.40   0.00   1   0.10   0
  99  12  82   1   2   1   1  73.0  21  16.33   0.00   2   0     0.00  77.78   1   0.00   0
  99  13  82   1   2   1   1  77.0  28  28.00   0.00   2   0     0.00 100.00   0   0.00   0
  99  14  82   1   2   1   1  83.0  42  42.00   0.00   2   0     0.00 100.00   0   0.00   0
 100   1  58   1   8   3   4   0.0   0   0.00   0.00   2   0     0.00   0.00   0   0.00   1
 100   2  58   1   8   3   4   6.0  42  42.00   0.00   2   0     0.00 100.00   0   0.00   0
 100   3  58   1   8   3   4  13.0  49  45.23  -0.03   1   1     0.50  92.31   0   0.03   0
 100   4  58   1   8   3   4  19.0  42  38.18   0.00   2   0     0.00  90.91   1   0.00   0
 100   5  58   1   8   3   4  44.0 175 175.00   0.00   2   1    -0.21 100.00   0   0.00   0
 100   6  58   1   8   3   4  49.0  35  35.00   0.00   2   0     0.00 100.00   1   0.00   0
 100   7  58   1   8   3   4  56.0  49  27.54   0.23   3   1    -0.29  56.20   0   0.23   0
 100   8  58   1   8   3   4  58.0  14   0.00   0.13   3   1    -0.25   0.00   1   0.13   0
 100   9  58   1   8   3   4  60.0  14  11.67   0.00   2   0     0.00  83.33   1   0.00   0
 100  10  58   1   8   3   4  63.0  21  21.00   0.00   2   0     0.00 100.00   0   0.00   0
 100  11  58   1   8   3   4  67.0  28  28.00   0.00   2   0     0.00 100.00   0   0.00   0
 100  12  58   1   8   3   4  71.0  28  28.00   0.00   2   0     0.00 100.00   0   0.00   0
 100  13  58   1   8   3   4  77.0  42  12.00  -0.17   1   1     0.25  28.57   0   0.17   0
 100  14  58   1   8   3   4  78.0   7   3.82   0.00   2   0     0.00  54.55   1   0.00   1
 102   1  61   0  31   3   4   0.0   0   0.00   0.00   2   0     0.00   0.00   0   0.00   1
 102   2  61   0  31   3   4   4.0  28  28.00   0.00   2   1    -0.50 100.00   0   0.00   0
 102   3  61   0  31   3   4   5.0   7   7.00   0.00   2   0     0.00 100.00   1   0.00   1
 102   4  61   0  31   3   4   6.6  11   5.97  -0.53   1   1     0.50  54.29   0   0.53   1
 102   5  61   0  31   3   4   7.6   7   4.33   0.00   2   0     0.00  61.90   1   0.00   1
 102   6  61   0  31   3   4  31.0 164 164.00   0.00   2   1    -0.50 100.00   0   0.00   0
 102   7  61   0  31   3   4  37.0  42  42.00   0.00   2   0     0.00 100.00   1   0.00   0
 102   8  61   0  31   3   4  45.0  56  56.00   0.00   2   0     0.00 100.00   0   0.00   0
 102   9  61   0  31   3   4  53.0  56  56.00   0.00   2   0     0.00 100.00   0   0.00   0
 102  10  61   0  31   3   4  59.0  42  10.50   0.80   3   1    -0.50  25.00   0   0.80   0
 102  11  61   0  31   3   4  60.0   7   3.39  -0.27   1   1     0.25  48.39   1   0.27   1
 102  12  61   0  31   3   4  62.0  14   9.77   0.17   3   1    -0.34  69.77   1   0.17   0
 102  13  61   0  31   3   4  63.0   7   0.00   0.40   3   1    -0.13   0.00   1   0.40   1
 102  14  61   0  31   3   4  64.4  10   0.00   0.93   3   1    -0.28   0.00   1   0.93   1
 103   1  68   0  22   2   3   0.0   0   0.00   0.00   2   1    -0.07   0.00   0   0.00   1
 103   2  68   0  22   2   3   7.1  50  33.33  -0.45   1   1     0.07  66.67   1   0.45   0
 103   3  68   0  22   2   3  12.9  40   0.00  -0.05   1   0     0.00   0.00   1   0.05   0
 103   4  68   0  22   2   3  19.1  44   0.00  -0.45   1   1     0.18   0.00   0   0.45   0
 103   5  68   0  22   2   3  26.1  49  25.79   0.00   2   1    -0.28  52.63   1   0.00   0
 103   6  68   0  22   2   3  29.3  22   7.86  -0.90   1   1     0.43  35.71   1   0.90   0
 103   7  68   0  22   2   3  31.1  13   3.88   1.45   3   1    -0.19  29.85   1   1.45   1
 103   8  68   0  22   2   3  33.1  14   0.00   0.75   3   1    -0.19   0.00   1   0.75   0
 103   9  68   0  22   2   3  34.1   7   0.82   0.00   2   0     0.00  11.76   1   0.00   1
 103  10  68   0  22   2   3  36.1  14   7.88  -0.70   1   0     0.00  56.25   0   0.70   0
 103  11  68   0  22   2   3  37.3   8   0.00   0.00   2   0     0.00   0.00   0   0.00   1
 103  12  68   0  22   2   3  39.9  18  18.00   0.00   2   0     0.00 100.00   0   0.00   0
 103  13  68   0  22   2   3  44.1  30  30.00   0.00   2   0     0.00 100.00   0   0.00   0
 103  14  68   0  22   2   3  50.0  41  24.60  -0.20   1   0     0.00  60.00   0   0.20   0
 104   1  74   1  10   4   1   0.0   0   0.00   0.00   2   1     0.14   0.00   0   0.00   1
 104   2  74   1  10   4   1   6.9  48  48.00   0.00   2   0     0.00 100.00   1   0.00   0
 104   3  74   1  10   4   1  13.9  49   0.00   1.50   3   1    -0.29   0.00   0   1.50   0
 104   4  74   1  10   4   1  17.6  26   0.00   0.20   3   0     0.00   0.00   1   0.20   0
 104   5  74   1  10   4   1  21.6  28   0.00   0.05   3   0     0.00   0.00   0   0.05   0
 104   6  74   1  10   4   1  27.6  42  36.00   0.00   2   0     0.00  85.71   0   0.00   0
 104   7  74   1  10   4   1  28.6   7   7.00   0.00   2   1     0.22 100.00   0   0.00   1
 104   8  74   1  10   4   1  30.6  14   1.27   1.00   3   1    -0.22   9.09   1   1.00   0
 104   9  74   1  10   4   1  33.6  21   0.00   0.15   3   0     0.00   0.00   1   0.15   0
 104  10  74   1  10   4   1  37.6  28   0.00   0.00   2   0     0.00   0.00   0   0.00   0
 104  11  74   1  10   4   1  43.6  42   0.00   0.40   3   0     0.00   0.00   0   0.40   0
 104  12  74   1  10   4   1  49.6  42   0.00   0.45   3   0     0.00   0.00   0   0.45   0
 104  13  74   1  10   4   1  61.7  85  51.74   0.00   2   0     0.00  60.87   0   0.00   0
 104  14  74   1  10   4   1  69.7  56  48.96   0.10   3   1    -0.17  87.43   0   0.10   0
 106   1  68   0  10   4   4   0.0   0   0.00  -0.13   1   1     0.50   0.00   0   0.13   1
 106   2  68   0  10   4   4   5.1  36   0.00  -0.63   1   0     0.00   0.00   1   0.63   0
 106   3  68   0  10   4   4   9.1  28   0.00  -0.72   1   0     0.00   0.00   0   0.72   0
 106   4  68   0  10   4   4  12.1  21  11.47   0.00   2   0     0.00  54.62   0   0.00   0
 106   5  68   0  10   4   4  41.0 202 202.00   0.00   2   1    -0.29 100.00   0   0.00   0
 106   6  68   0  10   4   4  48.1  50   0.00  -0.40   1   0     0.00   0.00   1   0.40   0
 106   7  68   0  10   4   4  55.1  49  32.67   0.00   2   0     0.00  66.67   0   0.00   0
 106   8  68   0  10   4   4  61.1  42  22.91  -0.67   1   1     0.51  54.55   0   0.67   0
 106   9  68   0  10   4   4  62.1   7   4.20   0.00   2   1    -0.37  60.00   1   0.00   1
 106  10  68   0  10   4   4  65.1  21  21.00   0.00   2   0     0.00 100.00   1   0.00   0
 106  11  68   0  10   4   4  69.9  33  15.00  -0.20   1   0     0.00  45.45   0   0.20   0
 106  12  68   0  10   4   4  72.0  15  11.25   0.00   2   0     0.00  75.00   0   0.00   0
 106  13  68   0  10   4   4  76.0  28  28.00   0.00   2   0     0.00 100.00   0   0.00   0
 106  14  68   0  10   4   4  83.0  49  49.00   0.00   2   0     0.00 100.00   0   0.00   0
 107   1  71   1   2   1   1   0.0   0   0.00   0.00   2   0     0.00   0.00   0   0.00   1
 107   2  71   1   2   1   1   5.0  35  35.00   0.00   2   0     0.00 100.00   0   0.00   0
 107   3  71   1   2   1   1  10.0  35  35.00   0.00   2   0     0.00 100.00   0   0.00   0
 107   4  71   1   2   1   1  15.0  35  35.00   0.00   2   0     0.00 100.00   0   0.00   0
 107   5  71   1   2   1   1  31.0 112 112.00   0.00   2   1    -0.15 100.00   0   0.00   0
 107   6  71   1   2   1   1  40.0  63  63.00   0.00   2   0     0.00 100.00   1   0.00   0
 107   7  71   1   2   1   1  48.3  58  58.00   0.00   2   0     0.00 100.00   0   0.00   0
 107   8  71   1   2   1   1  56.3  56  10.18   0.90   3   1    -0.35  18.18   0   0.90   0
 107   9  71   1   2   1   1  59.3  21   9.19   0.00   2   1     0.22  43.75   1   0.00   0
 107  10  71   1   2   1   1  61.3  14  12.25   0.10   3   0     0.00  87.50   1   0.10   0
 107  11  71   1   2   1   1  65.0  26   0.00   0.20   3   0     0.00   0.00   0   0.20   0
 107  12  71   1   2   1   1  71.0  42   0.00   1.10   3   0     0.00   0.00   0   1.10   0
 107  13  71   1   2   1   1  77.0  42   0.00   0.35   3   0     0.00   0.00   0   0.35   0
 107  14  71   1   2   1   1  85.0  56   0.00   0.10   3   0     0.00   0.00   0   0.10   0
 109   1  87   0  19   2   1   0.0   0   0.00  -0.50   1   1     0.10   0.00   0   0.50   1
 109   2  87   0  19   2   1   5.3  37  19.47   0.40   3   1    -0.10  52.63   1   0.40   0
 109   3  87   0  19   2   1  10.3  35  23.65  -0.08   1   1     0.10  67.57   1   0.08   0
 109   4  87   0  19   2   1  15.3  35  22.18   0.50   3   1    -0.10  63.37   1   0.50   0
 109   5  87   0  19   2   1  21.4  43   0.00   0.45   3   0     0.00   0.00   1   0.45   0
 109   6  87   0  19   2   1  28.4  49   0.00   0.15   3   0     0.00   0.00   0   0.15   0
 109   7  87   0  19   2   1  36.4  56  13.99   0.00   2   0     0.00  24.98   0   0.00   0
 109   8  87   0  19   2   1  41.4  35  35.00   0.00   2   1     0.28 100.00   0   0.00   0
 109   9  87   0  19   2   1  43.4  14   7.00   0.60   3   0     0.00  50.00   1   0.60   0
 109  10  87   0  19   2   1  46.4  21   0.00   1.20   3   0     0.00   0.00   0   1.20   0
 109  11  87   0  19   2   1  50.4  28   0.00   0.80   3   1    -0.14   0.00   0   0.80   0
 109  12  87   0  19   2   1  56.4  42   0.00   1.05   3   0     0.00   0.00   1   1.05   0
 109  13  87   0  19   2   1  62.4  42   0.00   0.00   2   0     0.00   0.00   0   0.00   0
 109  14  87   0  19   2   1  68.4  42  42.00   0.00   2   0     0.00 100.00   0   0.00   0
 110   1  59   1   2   1   1   0.0   0   0.00   0.00   2   0     0.00   0.00   0   0.00   1
 110   2  59   1   2   1   1   6.4  45  28.64  -0.40   1   0     0.00  63.64   0   0.40   0
 110   3  59   1   2   1   1   9.9  24  10.29   0.00   2   0     0.00  42.86   0   0.00   0
 110   4  59   1   2   1   1  11.9  14  14.00   0.00   2   0     0.00 100.00   0   0.00   0
 110   5  59   1   2   1   1  33.9 154  89.86   0.50   3   0     0.00  58.35   0   0.50   0
 110   6  59   1   2   1   1  36.4  18  11.37  -0.08   1   1    -0.36  63.14   0   0.08   0
 110   7  59   1   2   1   1  40.4  28  25.71   0.00   2   0     0.00  91.84   1   0.00   0
 110   8  59   1   2   1   1  41.0   4   4.00   0.00   2   0     0.00 100.00   0   0.00   1
 110   9  59   1   2   1   1  42.0   7   6.12   0.10   3   1    -0.14  87.50   0   0.10   1
 110  10  59   1   2   1   1  43.7  12   9.76  -0.13   1   1     0.71  81.30   1   0.13   1
 110  11  59   1   2   1   1  44.7   7   4.88   0.00   2   1    -0.21  69.77   1   0.00   1
 110  12  59   1   2   1   1  47.9  22  13.47  -0.19   1   1     0.24  61.22   1   0.19   0
 110  13  59   1   2   1   1  49.4  11   5.64   0.00   2   0     0.00  51.28   1   0.00   1
 110  14  59   1   2   1   1  51.4  14  14.00   0.00   2   0     0.00 100.00   0   0.00   0
 111   1  63   1   8   3   1   0.0   0   0.00   0.10   3   0     0.00   0.00   0   0.10   1
 111   2  63   1   8   3   1   6.0  42   0.00   0.70   3   0     0.00   0.00   0   0.70   0
 111   3  63   1   8   3   1  21.0 105   0.00   1.90   3   1    -0.28   0.00   0   1.90   0
 111   4  63   1   8   3   1  22.0   7   0.67   0.00   2   0     0.00   9.52   1   0.00   1
 111   5  63   1   8   3   1  24.0  14   4.00   0.50   3   0     0.00  28.57   0   0.50   0
 111   6  63   1   8   3   1  27.0  21   0.00   1.25   3   0     0.00   0.00   0   1.25   0
 111   7  63   1   8   3   1  31.1  29   0.00   0.70   3   0     0.00   0.00   0   0.70   0
 111   8  63   1   8   3   1  37.0  41   0.00   1.30   3   0     0.00   0.00   0   1.30   0
 111   9  63   1   8   3   1  43.0  42   0.00   0.30   3   0     0.00   0.00   0   0.30   0
 111  10  63   1   8   3   1  51.0  56  18.67   0.00   2   0     0.00  33.33   0   0.00   0
 111  11  63   1   8   3   1  61.1  71  71.00   0.00   2   0     0.00 100.00   0   0.00   0
 111  12  63   1   8   3   1  62.0   6   6.00   0.00   2   1     0.48 100.00   0   0.00   1
 111  13  63   1   8   3   1  63.0   7   7.00   0.00   2   1     0.27 100.00   1   0.00   1
 111  14  63   1   8   3   1  65.0  14   8.40   0.20   3   0     0.00  60.00   1   0.20   0
 112   1  74   1  10   4   4   0.0   0   0.00  -0.07   1   0     0.00   0.00   0   0.07   1
 112   2  74   1  10   4   4   4.0  28   0.00  -0.13   1   0     0.00   0.00   0   0.13   0
 112   3  74   1  10   4   4   7.0  21   0.00   0.00   2   0     0.00   0.00   0   0.00   0
 112   4  74   1  10   4   4  12.0  35  35.00   0.00   2   0     0.00 100.00   0   0.00   0
 112   5  74   1  10   4   4  26.0  98  98.00   0.00   2   1     0.21 100.00   0   0.00   0
 112   6  74   1  10   4   4  35.0  63  63.00   0.00   2   0     0.00 100.00   1   0.00   0
 112   7  74   1  10   4   4  43.0  56  56.00   0.00   2   0     0.00 100.00   0   0.00   0
 112   8  74   1  10   4   4  50.9  55  22.50   0.87   3   0     0.00  40.91   0   0.87   0
 112   9  74   1  10   4   4  53.9  21   0.00   0.00   2   1    -0.15   0.00   0   0.00   0
 112  10  74   1  10   4   4  55.9  14  14.00   0.00   2   0     0.00 100.00   1   0.00   0
 112  11  74   1  10   4   4  58.9  21  21.00   0.00   2   0     0.00 100.00   0   0.00   0
 112  12  74   1  10   4   4  62.9  28  13.33  -0.37   1   0     0.00  47.62   0   0.37   0
 112  13  74   1  10   4   4  63.9   7   5.03   0.00   2   0     0.00  71.79   0   0.00   1
 112  14  74   1  10   4   4  65.9  14  14.00   0.00   2   1    -0.06 100.00   0   0.00   0
 113   1  58   0  37   2   2   0.0   0   0.00   0.00   2   0     0.00   0.00   0   0.00   1
 113   2  58   0  37   2   2   3.6  25  25.00   0.00   2   0     0.00 100.00   0   0.00   0
 113   3  58   0  37   2   2   8.6  35  31.50  -0.10   1   0     0.00  90.00   0   0.10   0
 113   4  58   0  37   2   2  18.6  70  61.21   0.00   2   0     0.00  87.45   0   0.00   0
 113   5  58   0  37   2   2  34.6 112  78.40  -0.30   1   1     0.50  70.00   0   0.30   0
 113   6  58   0  37   2   2  36.6  14  10.00   0.10   3   1    -0.35  71.43   1   0.10   0
 113   7  58   0  37   2   2  40.6  28  21.78   0.00   2   0     0.00  77.78   1   0.00   0
 113   8  58   0  37   2   2  48.1  53  53.00   0.00   2   1     0.06 100.00   0   0.00   0
 113   9  58   0  37   2   2  56.1  56  56.00   0.00   2   0     0.00 100.00   1   0.00   0
 113  10  58   0  37   2   2  68.0  83  18.44   0.70   3   0     0.00  22.21   0   0.70   0
 113  11  58   0  37   2   2  74.0  42  17.50   0.00   2   0     0.00  41.67   0   0.00   0
 113  12  58   0  37   2   2  80.0  42  42.00   0.00   2   0     0.00 100.00   0   0.00   0
 113  13  58   0  37   2   2  88.0  56  21.78   0.55   3   0     0.00  38.89   0   0.55   0
 113  14  58   0  37   2   2  96.1  57   0.00   0.40   3   0     0.00   0.00   0   0.40   0
 114   1  62   0  31   3   3   0.0   0   0.00   0.00   2   1    -0.10   0.00   0   0.00   1
 114   2  62   0  31   3   3   4.0  28  12.41  -1.13   1   1    -1.08  44.33   1   1.13   0
 114   3  62   0  31   3   3   7.6  25   5.24   0.00   2   1     1.29  20.98   1   0.00   0
 114   4  62   0  31   3   3  13.6  42  13.26  -0.65   1   0     0.00  31.58   1   0.65   0
 114   5  62   0  31   3   3  37.6 168  22.41   0.00   2   0     0.00  13.34   0   0.00   0
 114   6  62   0  31   3   3  44.6  49  49.00   0.00   2   0     0.00 100.00   0   0.00   0
 114   7  62   0  31   3   3  51.7  50  50.00   0.00   2   0     0.00 100.00   0   0.00   0
 114   8  62   0  31   3   3  57.7  42  42.00   0.00   2   0     0.00 100.00   0   0.00   0
 114   9  62   0  31   3   3  65.7  56  56.00   0.00   2   0     0.00 100.00   0   0.00   0
 114  10  62   0  31   3   3  76.7  77  77.00   0.00   2   0     0.00 100.00   0   0.00   0
 114  11  62   0  31   3   3  88.7  84  84.00   0.00   2   0     0.00 100.00   0   0.00   0
 114  12  62   0  31   3   3 100.7  84  84.00   0.00   2   0     0.00 100.00   0   0.00   0
 114  13  62   0  31   3   3 107.7  49  39.17  -0.10   1   0     0.00  79.93   0   0.10   0
 114  14  62   0  31   3   3 108.6   6   5.29   0.00   2   0     0.00  88.24   0   0.00   1
 115   1  70   1  28   1   2   0.0   0   0.00   0.00   2   0     0.00   0.00   0   0.00   1
 115   2  70   1  28   1   2   7.0  49  49.00   0.00   2   0     0.00 100.00   0   0.00   0
 115   3  70   1  28   1   2  15.0  56  44.80   0.25   3   0     0.00  80.00   0   0.25   0
 115   4  70   1  28   1   2  21.0  42  30.95   0.00   2   1     0.37  73.68   0   0.00   0
 115   5  70   1  28   1   2  23.0  14  14.00   0.00   2   0     0.00 100.00   1   0.00   0
 115   6  70   1  28   1   2  26.0  21   8.84   0.55   3   0     0.00  42.11   0   0.55   0
 115   7  70   1  28   1   2  30.0  28  14.61   0.00   2   0     0.00  52.17   0   0.00   0
 115   8  70   1  28   1   2  31.0   7   7.00   0.00   2   0     0.00 100.00   0   0.00   1
 115   9  70   1  28   1   2  33.0  14   3.50   0.30   3   0     0.00  25.00   0   0.30   0
 115  10  70   1  28   1   2  37.0  28   0.00   0.00   2   0     0.00   0.00   0   0.00   0
 115  11  70   1  28   1   2  45.0  56  56.00   0.00   2   0     0.00 100.00   0   0.00   0
 115  12  70   1  28   1   2  49.0  28  28.00   0.00   2   1     0.56 100.00   0   0.00   0
 115  13  70   1  28   1   2  51.0  14   8.75   0.60   3   0     0.00  62.50   1   0.60   0
 115  14  70   1  28   1   2  54.0  21   0.00   0.90   3   1    -0.14   0.00   0   0.90   0
 117   1  36   0  18   4   1   0.0   0   0.00   1.50   3   0     0.00   0.00   0   1.50   1
 117   2  36   0  18   4   1   1.7  12   0.00   2.10   3   1    -0.50   0.00   0   2.10   1
 117   3  36   0  18   4   1   3.7  14   0.00   1.10   3   0     0.00   0.00   1   1.10   0
 117   4  36   0  18   4   1   6.7  21   0.00   0.55   3   0     0.00   0.00   0   0.55   0
 117   5  36   0  18   4   1  33.9 190   0.00   0.20   3   1     1.29   0.00   0   0.20   0
 117   6  36   0  18   4   1  39.9  42  30.80   0.00   2   0     0.00  73.33   1   0.00   0
 117   7  36   0  18   4   1  45.9  42  42.00   0.00   2   0     0.00 100.00   0   0.00   0
 117   8  36   0  18   4   1  51.9  42  33.60   0.10   3   1    -0.37  80.00   0   0.10   0
 117   9  36   0  18   4   1  55.9  28   0.00   0.00   2   1    -0.30   0.00   1   0.00   0
 117  10  36   0  18   4   1  58.9  21   0.00   0.15   3   1    -0.27   0.00   1   0.15   0
 117  11  36   0  18   4   1  62.9  28   0.00   0.70   3   1    -0.57   0.00   1   0.70   0
 117  12  36   0  18   4   1  65.7  20  10.00  -0.30   1   1     0.43  50.00   1   0.30   0
 117  13  36   0  18   4   1  66.7   7   0.00  -0.40   1   1     0.63   0.00   1   0.40   1
 117  14  36   0  18   4   1  67.7   7   1.91   0.00   2   0     0.00  27.27   1   0.00   1
 118   1  65   1  12   4   1   0.0   0   0.00   0.00   2   0     0.00   0.00   0   0.00   1
 118   2  65   1  12   4   1   8.9  62  62.00   0.00   2   0     0.00 100.00   0   0.00   0
 118   3  65   1  12   4   1  14.9  42  21.00   0.50   3   1    -0.32  50.00   0   0.50   0
 118   4  65   1  12   4   1  19.9  35   0.00   0.20   3   1    -0.21   0.00   1   0.20   0
 118   5  65   1  12   4   1  22.9  21   0.00   0.20   3   1    -0.20   0.00   1   0.20   0
 118   6  65   1  12   4   1  26.9  28  21.41   0.00   2   0     0.00  76.47   1   0.00   0
 118   7  65   1  12   4   1  32.9  42  27.25  -0.19   1   0     0.00  64.88   0   0.19   0
 118   8  65   1  12   4   1  33.9   7   0.00  -0.13   1   1     0.22   0.00   0   0.13   1
 118   9  65   1  12   4   1  34.9   7   0.00  -0.40   1   1     0.36   0.00   1   0.40   1
 118  10  65   1  12   4   1  36.9  14   6.00   0.00   2   0     0.00  42.86   1   0.00   0
 118  11  65   1  12   4   1  41.9  35  35.00   0.00   2   0     0.00 100.00   0   0.00   0
 118  12  65   1  12   4   1  47.9  42  18.53  -0.19   1   0     0.00  44.12   0   0.19   0
 118  13  65   1  12   4   1  48.9   7   0.00  -0.35   1   1     0.38   0.00   0   0.35   1
 118  14  65   1  12   4   1  50.9  14   9.33   0.00   2   0     0.00  66.67   1   0.00   0
 119   1  54   0   2   1   1   0.0   0   0.00   0.00   2   0     0.00   0.00   0   0.00   1
 119   2  54   0   2   1   1   6.0  42  15.27   0.70   3   0     0.00  36.36   0   0.70   0
 119   3  54   0   2   1   1  12.0  42   0.00   0.50   3   0     0.00   0.00   0   0.50   0
 119   4  54   0   2   1   1  19.0  49   0.00   0.50   3   0     0.00   0.00   0   0.50   0
 119   5  54   0   2   1   1  44.0 175  65.64   0.00   2   0     0.00  37.51   0   0.00   0
 119   6  54   0   2   1   1  52.0  56  20.98   0.50   3   1    -0.15  37.47   0   0.50   0
 119   7  54   0   2   1   1  59.0  49   4.45   0.00   2   0     0.00   9.09   1   0.00   0
 119   8  54   0   2   1   1  65.0  42  42.00   0.00   2   0     0.00 100.00   0   0.00   0
 119   9  54   0   2   1   1  71.0  42  42.00   0.00   2   0     0.00 100.00   0   0.00   0
 119  10  54   0   2   1   1  77.0  42  42.00   0.00   2   0     0.00 100.00   0   0.00   0
 119  11  54   0   2   1   1  85.0  56  56.00   0.00   2   0     0.00 100.00   0   0.00   0
 119  12  54   0   2   1   1  93.0  56  56.00   0.00   2   0     0.00 100.00   0   0.00   0
 119  13  54   0   2   1   1 105.0  84  84.00   0.00   2   0     0.00 100.00   0   0.00   0
 119  14  54   0   2   1   1 117.0  84  84.00   0.00   2   0     0.00 100.00   0   0.00   0
 120   1  85   0  30   1   1   0.0   0   0.00  -0.13   1   1     0.50   0.00   0   0.13   1
 120   2  85   0  30   1   1   4.0  28  23.86   0.00   2   0     0.00  85.23   1   0.00   0
 120   3  85   0  30   1   1  10.0  42  42.00   0.00   2   0     0.00 100.00   0   0.00   0
 120   4  85   0  30   1   1  18.0  56  26.35   0.45   3   1    -0.25  47.06   0   0.45   0
 120   5  85   0  30   1   1  21.0  21   6.46   0.00   2   0     0.00  30.77   1   0.00   0
 120   6  85   0  30   1   1  25.0  28  28.00   0.00   2   0     0.00 100.00   0   0.00   0
 120   7  85   0  30   1   1  31.0  42  42.00   0.00   2   0     0.00 100.00   0   0.00   0
 120   8  85   0  30   1   1  37.0  42  42.00   0.00   2   0     0.00 100.00   0   0.00   0
 120   9  85   0  30   1   1  45.0  56  29.89  -0.70   1   0     0.00  53.37   0   0.70   0
 120  10  85   0  30   1   1  45.9   6   0.00   0.00   2   0     0.00   0.00   0   0.00   1
 120  11  85   0  30   1   1  46.9   7   7.00   0.00   2   0     0.00 100.00   0   0.00   1
 120  12  85   0  30   1   1  50.9  28  10.50   0.50   3   1    -0.23  37.50   0   0.50   0
 120  13  85   0  30   1   1  53.9  21  13.50   0.00   2   0     0.00  64.29   1   0.00   0
 120  14  85   0  30   1   1  59.0  36  27.00   0.30   3   1     0.48  75.00   0   0.30   0
 121   1  80   1   2   1   1   0.0   0   0.00   0.00   2   1     0.10   0.00   0   0.00   1
 121   2  80   1   2   1   1   6.0  42  42.00   0.00   2   0     0.00 100.00   1   0.00   0
 121   3  80   1   2   1   1  13.0  49  21.00   0.40   3   0     0.00  42.86   0   0.40   0
 121   4  80   1   2   1   1  20.0  49   0.00   0.95   3   1    -0.10   0.00   0   0.95   0
 121   5  80   1   2   1   1  34.0  98   0.00   0.10   3   0     0.00   0.00   1   0.10   0
 121   6  80   1   2   1   1  42.0  56   0.00   0.70   3   1    -0.14   0.00   0   0.70   0
 121   7  80   1   2   1   1  49.0  49   0.00   0.90   3   1    -0.61   0.00   1   0.90   0
 121   8  80   1   2   1   1  52.0  21   0.00   0.05   3   1    -0.25   0.00   1   0.05   0
 121   9  80   1   2   1   1  55.0  21  19.76   0.00   2   0     0.00  94.12   1   0.00   0
 121  10  80   1   2   1   1  59.0  28  28.00   0.00   2   0     0.00 100.00   0   0.00   0
 121  11  80   1   2   1   1  65.0  42  42.00   0.00   2   0     0.00 100.00   0   0.00   0
 121  12  80   1   2   1   1  71.0  42  42.00   0.00   2   0     0.00 100.00   0   0.00   0
 121  13  80   1   2   1   1  79.0  56  56.00   0.00   2   0     0.00 100.00   0   0.00   0
 121  14  80   1   2   1   1  87.0  56  42.53  -0.19   1   0     0.00  75.95   0   0.19   0
 122   1  31   1  30   1   1   0.0   0   0.00   0.30   3   0     0.00   0.00   0   0.30   1
 122   2  31   1  30   1   1   6.1  43   0.00   0.70   3   0     0.00   0.00   0   0.70   0
 122   3  31   1  30   1   1  14.1  56   0.00   0.65   3   0     0.00   0.00   0   0.65   0
 122   4  31   1  30   1   1  23.0  62  11.62   0.00   2   0     0.00  18.74   0   0.00   0
 122   5  31   1  30   1   1  25.0  14   5.25   0.25   3   0     0.00  37.50   0   0.25   0
 122   6  31   1  30   1   1  29.0  28  18.67   0.00   2   1     0.50  66.67   0   0.00   0
 122   7  31   1  30   1   1  31.0  14   6.36   0.60   3   0     0.00  45.45   1   0.60   0
 122   8  31   1  30   1   1  33.4  17   2.43   0.00   2   1     0.25  14.29   0   0.00   0
 122   9  31   1  30   1   1  36.0  18   0.78   2.20   3   1    -0.25   4.35   1   2.20   0
 122  10  31   1  30   1   1  37.0   7   1.87   0.00   2   0     0.00  26.67   1   0.00   1
 122  11  31   1  30   1   1  38.0   7   7.00   0.00   2   0     0.00 100.00   0   0.00   1
 122  12  31   1  30   1   1  43.0  35  35.00   0.00   2   1     1.60 100.00   0   0.00   0
 122  13  31   1  30   1   1  44.0   7   0.00  -0.35   1   1     2.02   0.00   1   0.35   1
 122  14  31   1  30   1   1  45.0   7   5.22   0.00   2   0     0.00  74.52   1   0.00   1
 124   1  79   0  31   3   3   0.0   0   0.00   2.10   3   1    -0.29   0.00   0   2.10   1
 124   2  79   0  31   3   3   1.0   7   1.73  -0.95   1   1     0.21  24.69   1   0.95   1
 124   3  79   0  31   3   3   4.0  21   6.76   1.15   3   1    -0.21  32.19   1   1.15   0
 124   4  79   0  31   3   3   6.0  14   0.00   3.60   3   1    -0.50   0.00   1   3.60   0
 124   5  79   0  31   3   3   7.1   8   0.42   0.00   2   0     0.00   5.26   1   0.00   1
 124   6  79   0  31   3   3   9.1  14   2.33   1.00   3   1    -0.50  16.67   0   1.00   0
 124   7  79   0  31   3   3  10.1   7   2.92  -0.40   1   0     0.00  41.67   1   0.40   1
 124   8  79   0  31   3   3  11.1   7   0.00  -0.05   1   0     0.00   0.00   0   0.05   1
 124   9  79   0  31   3   3  13.1  14  13.07   0.00   2   0     0.00  93.33   0   0.00   0
 124  10  79   0  31   3   3  16.1  21  21.00   0.00   2   0     0.00 100.00   0   0.00   0
 124  11  79   0  31   3   3  20.1  28  28.00   0.00   2   0     0.00 100.00   0   0.00   0
 124  12  79   0  31   3   3  24.0  27   6.75  -0.60   1   1     0.50  25.00   0   0.60   0
 124  13  79   0  31   3   3  24.1   1   0.00  -0.80   1   0     0.00   0.00   1   0.80   1
 124  14  79   0  31   3   3  24.3   1   0.00  -0.80   1   1     1.00   0.00   0   0.80   1
 125   1  87   0  31   3   3   0.0   0   0.00  -0.50   1   0     0.00   0.00   0   0.50   1
 125   2  87   0  31   3   3   2.0  14   9.33   0.00   2   1    -0.16  66.67   0   0.00   0
 125   3  87   0  31   3   3   5.0  21  21.00   0.00   2   1     0.16 100.00   1   0.00   0
 125   4  87   0  31   3   3  10.0  35  35.00   0.00   2   0     0.00 100.00   1   0.00   0
 125   5  87   0  31   3   3  40.0 210 175.03   0.10   3   1     0.07  83.35   0   0.10   0
 125   6  87   0  31   3   3  46.0  42   0.00   0.30   3   1    -0.07   0.00   1   0.30   0
 125   7  87   0  31   3   3  52.0  42   0.00   0.30   3   0     0.00   0.00   1   0.30   0
 125   8  87   0  31   3   3  56.0  28  12.44  -0.95   1   0     0.00  44.44   0   0.95   0
 125   9  87   0  31   3   3  57.0   7   0.00  -0.55   1   1     0.25   0.00   0   0.55   1
 125  10  87   0  31   3   3  58.0   7   1.08   0.00   2   1    -0.47  15.38   1   0.00   1
 125  11  87   0  31   3   3  60.0  14  14.00   0.00   2   0     0.00 100.00   1   0.00   0
 125  12  87   0  31   3   3  63.0  21  18.00  -0.10   1   0     0.00  85.71   0   0.10   0
 125  13  87   0  31   3   3  64.0   7   5.83   0.00   2   0     0.00  83.33   0   0.00   1
 125  14  87   0  31   3   3  66.0  14  14.00   0.00   2   0     0.00 100.00   0   0.00   0
 126   1  76   1   8   3   3   0.0   0   0.00   1.00   3   1    -0.22   0.00   0   1.00   1
 126   2  76   1   8   3   3   1.4  10   0.00   0.20   3   0     0.00   0.00   1   0.20   1
 126   3  76   1   8   3   3   4.4  21  16.80   0.00   2   0     0.00  80.00   0   0.00   0
 126   4  76   1   8   3   3   8.4  28  28.00   0.00   2   0     0.00 100.00   0   0.00   0
 126   5  76   1   8   3   3  14.4  42  33.60  -0.10   1   0     0.00  80.00   0   0.10   0
 126   6  76   1   8   3   3  15.4   7   0.00  -0.05   1   1     0.24   0.00   0   0.05   1
 126   7  76   1   8   3   3  17.4  14  13.18   0.00   2   0     0.00  94.12   1   0.00   0
 126   8  76   1   8   3   3  25.4  56  28.02   0.20   3   1    -0.17  50.04   0   0.20   0
 126   9  76   1   8   3   3  27.4  14   0.00   0.10   3   0     0.00   0.00   1   0.10   0
 126  10  76   1   8   3   3  29.4  14   0.00   0.05   3   1    -0.35   0.00   0   0.05   0
 126  11  76   1   8   3   3  31.0  11   8.15  -0.30   1   1     0.50  74.07   1   0.30   1
 126  12  76   1   8   3   3  32.0   7   5.38   0.00   2   0     0.00  76.92   1   0.00   1
 126  13  76   1   8   3   3  33.6  11   0.00   0.80   3   1    -0.26   0.00   0   0.80   1
 126  14  76   1   8   3   3  34.6   7   1.91   0.00   2   0     0.00  27.27   1   0.00   1
 127   1  74   1  22   2   4   0.0   0   0.00   0.00   2   0     0.00   0.00   0   0.00   1
 127   2  74   1  22   2   4   1.6  11   1.63  -0.77   1   1     0.50  14.81   0   0.77   1
 127   3  74   1  22   2   4   2.6   7   0.00  -0.70   1   1     0.25   0.00   1   0.70   1
 127   4  74   1  22   2   4   3.6   7   0.00  -0.87   1   1     0.25   0.00   1   0.87   1
 127   5  74   1  22   2   4   4.6   7   2.19   1.33   3   1    -1.00  31.25   1   1.33   1
 127   6  74   1  22   2   4   5.6   7   2.27  -0.75   1   1     0.25  32.40   1   0.75   1
 127   7  74   1  22   2   4   6.6   7   0.57   0.00   2   1    -0.11   8.13   1   0.00   1
 127   8  74   1  22   2   4   7.6   7   2.33  -0.13   1   0     0.00  33.33   1   0.13   1
 127   9  74   1  22   2   4   9.6  14   0.00   0.00   2   1    -0.12   0.00   0   0.00   0
 127  10  74   1  22   2   4  11.6  14  14.00   0.00   2   1    -0.36 100.00   1   0.00   0
 127  11  74   1  22   2   4  12.6   7   7.00   0.00   2   1     0.05 100.00   1   0.00   1
 127  12  74   1  22   2   4  14.6  14   7.64  -0.33   1   0     0.00  54.55   1   0.33   0
 127  13  74   1  22   2   4  16.6  14  10.11   0.00   2   0     0.00  72.22   0   0.00   0
 127  14  74   1  22   2   4  21.6  35  18.72  -0.75   1   0     0.00  53.50   0   0.75   0
 128   1  72   0  31   3   4   0.0   0   0.00  -0.13   1   1     0.50   0.00   0   0.13   1
 128   2  72   0  31   3   4   4.0  28  16.80   0.00   2   0     0.00  60.00   1   0.00   0
 128   3  72   0  31   3   4  10.0  42  42.00   0.00   2   0     0.00 100.00   0   0.00   0
 128   4  72   0  31   3   4  17.0  49  49.00   0.00   2   0     0.00 100.00   0   0.00   0
 128   5  72   0  31   3   4  45.7 201 106.43   0.27   3   1    -0.93  52.95   0   0.27   0
 128   6  72   0  31   3   4  49.7  28   0.00   0.23   3   1    -0.15   0.00   1   0.23   0
 128   7  72   0  31   3   4  51.6  13   0.00   0.63   3   1    -0.71   0.00   1   0.63   1
 128   8  72   0  31   3   4  53.7  15   0.00   1.00   3   1     0.79   0.00   1   1.00   0
 128   9  72   0  31   3   4  54.6   6   1.71   0.00   2   0     0.00  28.57   1   0.00   1
 128  10  72   0  31   3   4  56.6  14   3.82   1.07   3   1     1.10  27.27   0   1.07   0
 128  11  72   0  31   3   4  57.6   7   1.79   0.00   2   1    -1.18  25.58   1   0.00   1
 128  12  72   0  31   3   4  59.6  14  10.27   0.13   3   1    -0.42  73.33   1   0.13   0
 128  13  72   0  31   3   4  60.6   7   6.00   0.00   2   0     0.00  85.71   1   0.00   1
 128  14  72   0  31   3   4  62.6  14  14.00   0.00   2   0     0.00 100.00   0   0.00   0
 129   1  58   0  22   2   3   0.0   0   0.00  -0.75   1   0     0.00   0.00   0   0.75   1
 129   2  58   0  22   2   3   0.9   6   1.26   0.00   2   0     0.00  21.05   0   0.00   1
 129   3  58   0  22   2   3   2.9  14  14.00   0.00   2   0     0.00 100.00   0   0.00   0
 129   4  58   0  22   2   3   9.9  49  49.00   0.00   2   0     0.00 100.00   0   0.00   0
 129   5  58   0  22   2   3  23.9  98  98.00   0.00   2   1    -0.40 100.00   0   0.00   0
 129   6  58   0  22   2   3  31.9  56  56.00   0.00   2   0     0.00 100.00   1   0.00   0
 129   7  58   0  22   2   3  41.0  64  64.00   0.00   2   0     0.00 100.00   0   0.00   0
 129   8  58   0  22   2   3  47.0  42   0.00  -0.37   1   0     0.00   0.00   0   0.37   0
 129   9  58   0  22   2   3  48.0   7   0.00  -0.70   1   1     0.71   0.00   0   0.70   1
 129  10  58   0  22   2   3  50.0  14   3.11   0.00   2   0     0.00  22.22   1   0.00   0
 129  11  58   0  22   2   3  53.0  21  10.50  -0.20   1   1     0.29  50.00   0   0.20   0
 129  12  58   0  22   2   3  55.0  14   5.38   1.40   3   1    -0.29  38.46   1   1.40   0
 129  13  58   0  22   2   3  56.0   7   2.92   0.00   2   0     0.00  41.67   1   0.00   1
 129  14  58   0  22   2   3  58.0  14  14.00   0.00   2   0     0.00 100.00   0   0.00   0
 130   1  82   0  29   1   1   0.0   0   0.00   0.00   2   0     0.00   0.00   0   0.00   1
 130   2  82   0  29   1   1   9.0  63  63.00   0.00   2   0     0.00 100.00   0   0.00   0
 130   3  82   0  29   1   1  17.0  56  56.00   0.00   2   0     0.00 100.00   0   0.00   0
 130   4  82   0  29   1   1  25.0  56  56.00   0.00   2   0     0.00 100.00   0   0.00   0
 130   5  82   0  29   1   1  31.0  42  42.00   0.00   2   0     0.00 100.00   0   0.00   0
 130   6  82   0  29   1   1  39.0  56  38.96   0.35   3   1    -0.38  69.57   0   0.35   0
 130   7  82   0  29   1   1  42.0  21  14.00  -0.15   1   1     0.24  66.67   1   0.15   0
 130   8  82   0  29   1   1  44.0  14  11.79   0.00   2   0     0.00  84.21   1   0.00   0
 130   9  82   0  29   1   1  47.0  21  21.00   0.00   2   0     0.00 100.00   0   0.00   0
 130  10  82   0  29   1   1  51.0  28  28.00   0.00   2   0     0.00 100.00   0   0.00   0
 130  11  82   0  29   1   1  57.0  42  42.00   0.00   2   0     0.00 100.00   0   0.00   0
 130  12  82   0  29   1   1  65.0  56  56.00   0.00   2   0     0.00 100.00   0   0.00   0
 130  13  82   0  29   1   1  72.4  52  52.00   0.00   2   0     0.00 100.00   0   0.00   0
 130  14  82   0  29   1   1  73.6   8   8.00   0.00   2   0     0.00 100.00   0   0.00   1
 131   1  54   1  28   1   3   0.0   0   0.00   0.45   3   1    -0.14   0.00   0   0.45   1
 131   2  54   1  28   1   3   6.0  42  12.91   0.00   2   0     0.00  30.74   1   0.00   0
 131   3  54   1  28   1   3  16.9  76  38.00  -0.80   1   0     0.00  50.00   0   0.80   0
 131   4  54   1  28   1   3  19.9  21   0.00  -0.10   1   1     0.23   0.00   0   0.10   0
 131   5  54   1  28   1   3  21.9  14  12.25   0.00   2   0     0.00  87.50   1   0.00   0
 131   6  54   1  28   1   3  28.9  49  24.50   0.30   3   0     0.00  50.00   0   0.30   0
 131   7  54   1  28   1   3  32.9  28   7.00   0.00   2   0     0.00  25.00   0   0.00   0
 131   8  54   1  28   1   3  38.9  42  42.00   0.00   2   0     0.00 100.00   0   0.00   0
 131   9  54   1  28   1   3  46.4  53  53.00   0.00   2   0     0.00 100.00   0   0.00   0
 131  10  54   1  28   1   3  54.4  56  42.00  -0.20   1   0     0.00  75.00   0   0.20   0
 131  11  54   1  28   1   3  55.4   7   0.00  -0.10   1   1     0.25   0.00   0   0.10   1
 131  12  54   1  28   1   3  57.4  14   0.00  -0.45   1   1     0.40   0.00   1   0.45   0
 131  13  54   1  28   1   3  59.6  15   4.62   0.00   2   0     0.00  30.77   1   0.00   0
 131  14  54   1  28   1   3  63.7  29  29.00   0.00   2   0     0.00 100.00   0   0.00   0
 132   1  83   0   2   1   1   0.0   0   0.00   0.90   3   0     0.00   0.00   0   0.90   1
 132   2  83   0   2   1   1   7.0  49   0.00   0.35   3   0     0.00   0.00   0   0.35   0
 132   3  83   0   2   1   1  14.0  49  30.95   0.00   2   0     0.00  63.16   0   0.00   0
 132   4  83   0   2   1   1  20.0  42  42.00   0.00   2   0     0.00 100.00   0   0.00   0
 132   5  83   0   2   1   1  51.0 217  57.88   1.10   3   1    -0.15  26.67   0   1.10   0
 132   6  83   0   2   1   1  56.0  35   0.00   0.80   3   1    -0.07   0.00   1   0.80   0
 132   7  83   0   2   1   1  63.0  49   0.00   0.05   3   1    -0.03   0.00   1   0.05   0
 132   8  83   0   2   1   1  66.0  21   0.00   0.35   3   1    -0.25   0.00   1   0.35   0
 132   9  83   0   2   1   1  70.0  28  14.93   0.00   2   0     0.00  53.33   1   0.00   0
 132  10  83   0   2   1   1  76.0  42  42.00   0.00   2   0     0.00 100.00   0   0.00   0
 132  11  83   0   2   1   1  82.0  42  42.00   0.00   2   0     0.00 100.00   0   0.00   0
 132  12  83   0   2   1   1  88.0  42  42.00   0.00   2   0     0.00 100.00   0   0.00   0
 132  13  83   0   2   1   1  98.0  70  70.00   0.00   2   0     0.00 100.00   0   0.00   0
 132  14  83   0   2   1   1 106.0  56  40.58  -0.19   1   0     0.00  72.46   0   0.19   0
 134   1  84   0   8   3   4   0.0   0   0.00   0.00   2   0     0.00   0.00   0   0.00   1
 134   2  84   0   8   3   4   6.0  42  34.16   0.20   3   1    -0.26  81.33   0   0.20   0
 134   3  84   0   8   3   4  10.0  28   0.00   0.47   3   1    -0.30   0.00   1   0.47   0
 134   4  84   0   8   3   4  13.0  21  12.83   0.00   2   1     0.30  61.11   1   0.00   0
 134   5  84   0   8   3   4  21.0  56  56.00   0.00   2   0     0.00 100.00   1   0.00   0
 134   6  84   0   8   3   4  26.0  35  35.00   0.00   2   0     0.00 100.00   0   0.00   0
 134   7  84   0   8   3   4  34.0  56  25.83  -0.47   1   0     0.00  46.12   0   0.47   0
 134   8  84   0   8   3   4  35.0   7   1.84   0.00   2   0     0.00  26.32   0   0.00   1
 134   9  84   0   8   3   4  37.0  14  14.00   0.00   2   0     0.00 100.00   0   0.00   0
 134  10  84   0   8   3   4  41.0  28  28.00   0.00   2   0     0.00 100.00   0   0.00   0
 134  11  84   0   8   3   4  47.0  42  42.00   0.00   2   0     0.00 100.00   0   0.00   0
 134  12  84   0   8   3   4  55.0  56  56.00   0.00   2   0     0.00 100.00   0   0.00   0
 134  13  84   0   8   3   4  64.6  67  67.00   0.00   2   0     0.00 100.00   0   0.00   0
 134  14  84   0   8   3   4  76.6  84  61.89  -0.33   1   0     0.00  73.68   0   0.33   0
 135   1  81   1   9   3   1   0.0   0   0.00   0.00   2   1     0.13   0.00   0   0.00   1
 135   2  81   1   9   3   1   6.0  42  13.99   0.50   3   0     0.00  33.30   1   0.50   0
 135   3  81   1   9   3   1  13.0  49  24.50   0.00   2   1     0.16  50.00   0   0.00   0
 135   4  81   1   9   3   1  19.0  42  42.00   0.00   2   0     0.00 100.00   1   0.00   0
 135   5  81   1   9   3   1  54.0 245 245.00   0.00   2   1     0.21 100.00   0   0.00   0
 135   6  81   1   9   3   1  57.0  21  21.00   0.00   2   0     0.00 100.00   1   0.00   0
 135   7  81   1   9   3   1  62.0  35   7.77   0.35   3   1    -0.46  22.20   0   0.35   0
 135   8  81   1   9   3   1  65.0  21   9.69   0.00   2   0     0.00  46.15   1   0.00   0
 135   9  81   1   9   3   1  69.0  28  28.00   0.00   2   0     0.00 100.00   0   0.00   0
 135  10  81   1   9   3   1  75.0  42  42.00   0.00   2   0     0.00 100.00   0   0.00   0
 135  11  81   1   9   3   1  81.0  42  21.00   0.40   3   1    -0.39  50.00   0   0.40   0
 135  12  81   1   9   3   1  84.0  21   0.00   0.35   3   1    -0.34   0.00   1   0.35   0
 135  13  81   1   9   3   1  87.0  21   0.00   0.40   3   1    -0.32   0.00   1   0.40   0
 135  14  81   1   9   3   1  90.0  21  14.31   0.00   2   0     0.00  68.13   1   0.00   0
 136   1  75   0  14   1   1   0.0   0   0.00   0.00   2   1     1.00   0.00   0   0.00   1
 136   2  75   0  14   1   1   6.0  42  30.95   0.25   3   0     0.00  73.68   1   0.25   0
 136   3  75   0  14   1   1  12.0  42   0.00   1.80   3   0     0.00   0.00   0   1.80   0
 136   4  75   0  14   1   1  16.0  28   0.00   1.70   3   0     0.00   0.00   0   1.70   0
 136   5  75   0  14   1   1  51.0 245   0.00   0.45   3   1    -0.50   0.00   0   0.45   0
 136   6  75   0  14   1   1  55.0  28   0.00   0.00   2   1    -0.25   0.00   1   0.00   0
 136   7  75   0  14   1   1  58.0  21   0.00   0.20   3   1    -0.25   0.00   1   0.20   0
 136   8  75   0  14   1   1  61.0  21  13.55  -0.35   1   1     0.50  64.52   1   0.35   0
 136   9  75   0  14   1   1  62.0   7   3.50   0.00   2   0     0.00  50.00   1   0.00   1
 136  10  75   0  14   1   1  65.0  21  21.00   0.00   2   0     0.00 100.00   0   0.00   0
 136  11  75   0  14   1   1  68.0  21  18.38   0.10   3   1    -0.16  87.50   0   0.10   0
 136  12  75   0  14   1   1  71.0  21  18.00   0.00   2   0     0.00  85.71   1   0.00   0
 136  13  75   0  14   1   1  75.0  28  28.00   0.00   2   0     0.00 100.00   0   0.00   0
 136  14  75   0  14   1   1  81.0  42  10.51   1.20   3   1    -0.36  25.02   0   1.20   0
 138   1  66   1  31   3   3   0.0   0   0.00   0.20   3   0     0.00   0.00   0   0.20   1
 138   2  66   1  31   3   3   8.0  56  24.00   0.00   2   0     0.00  42.86   0   0.00   0
 138   3  66   1  31   3   3  12.0  28  28.00   0.00   2   0     0.00 100.00   0   0.00   0
 138   4  66   1  31   3   3  18.0  42  42.00   0.00   2   0     0.00 100.00   0   0.00   0
 138   5  66   1  31   3   3  36.0 126 126.00   0.00   2   1     0.10 100.00   0   0.00   0
 138   6  66   1  31   3   3  43.0  49  49.00   0.00   2   0     0.00 100.00   1   0.00   0
 138   7  66   1  31   3   3  47.6  32  32.00   0.00   2   1     0.15 100.00   0   0.00   0
 138   8  66   1  31   3   3  48.6   7   7.00   0.00   2   0     0.00 100.00   1   0.00   1
 138   9  66   1  31   3   3  50.6  14  14.00   0.00   2   0     0.00 100.00   0   0.00   0
 138  10  66   1  31   3   3  54.6  28  19.38  -0.20   1   0     0.00  69.23   0   0.20   0
 138  11  66   1  31   3   3  55.6   7   0.00  -0.20   1   1     0.48   0.00   0   0.20   1
 138  12  66   1  31   3   3  57.6  14  10.50   0.00   2   0     0.00  75.00   1   0.00   0
 138  13  66   1  31   3   3  60.6  21   6.00   1.00   3   1    -0.27  28.57   0   1.00   0
 138  14  66   1  31   3   3  62.6  14   0.00   0.10   3   0     0.00   0.00   1   0.10   0
 139   1  69   1  23   4   2   0.0   0   0.00   1.55   3   1    -0.50   0.00   0   1.55   1
 139   2  69   1  23   4   2   2.3  16   0.00   0.90   3   0     0.00   0.00   1   0.90   0
 139   3  69   1  23   4   2   6.3  28   0.00   1.80   3   1    -0.50   0.00   0   1.80   0
 139   4  69   1  23   4   2   9.3  21   6.01  -0.69   1   0     0.00  28.60   1   0.69   0
 139   5  69   1  23   4   2  13.0  26  13.09   0.00   2   0     0.00  50.36   0   0.00   0
 139   6  69   1  23   4   2  18.0  35  35.00   0.00   2   0     0.00 100.00   0   0.00   0
 139   7  69   1  23   4   2  24.0  42  10.77  -0.58   1   0     0.00  25.64   0   0.58   0
 139   8  69   1  23   4   2  25.0   7   3.14   0.65   3   0     0.00  44.84   0   0.65   1
 139   9  69   1  23   4   2 171.3 1024  0.00   0.30   3   1    -0.50   0.00   0   0.30   0
 139  10  69   1  23   4   2 173.3  14   0.00   4.00   3   1    -0.50   0.00   1   4.00   0
 139  11  69   1  23   4   2 174.4   8   1.43  -0.58   1   0     0.00  17.92   1   0.58   1
 139  12  69   1  23   4   2 176.0  11   0.00  -1.14   1   1     2.50   0.00   0   1.14   1
 139  13  69   1  23   4   2 176.1   1   0.12   0.00   2   1    -2.50  12.31   1   0.00   1
 139  14  69   1  23   4   2 176.4   2   2.00   0.00   2   1    -1.00 100.00   1   0.00   1
 140   1  54   0  29   1   1   0.0   0   0.00   2.20   3   1    -0.21   0.00   0   2.20   1
 140   2  54   0  29   1   1   3.1  22   0.00   0.95   3   1    -0.21   0.00   1   0.95   0
 140   3  54   0  29   1   1   7.0  27   0.00   0.80   3   1    -0.29   0.00   1   0.80   0
 140   4  54   0  29   1   1  11.0  28   3.11   0.00   2   0     0.00  11.11   1   0.00   0
 140   5  54   0  29   1   1  17.0  42   8.40   0.40   3   1    -0.65  20.00   0   0.40   0
 140   6  54   0  29   1   1  20.0  21   2.33   0.00   2   0     0.00  11.11   1   0.00   0
 140   7  54   0  29   1   1  25.0  35  35.00   0.00   2   0     0.00 100.00   0   0.00   0
 140   8  54   0  29   1   1  31.0  42  42.00   0.00   2   1    -0.35 100.00   0   0.00   0
 140   9  54   0  29   1   1  35.0  28  28.00   0.00   2   0     0.00 100.00   1   0.00   0
 140  10  54   0  29   1   1  41.0  42  42.00   0.00   2   0     0.00 100.00   0   0.00   0
 140  11  54   0  29   1   1  47.0  42  42.00   0.00   2   1     0.25 100.00   0   0.00   0
 140  12  54   0  29   1   1  54.0  49   0.00   0.70   3   1    -0.25   0.00   1   0.70   0
 140  13  54   0  29   1   1  58.0  28   9.32   0.00   2   0     0.00  33.28   1   0.00   0
 140  14  54   0  29   1   1  64.0  42  32.50  -0.19   1   0     0.00  77.38   0   0.19   0
 141   1  73   1   8   3   4   0.0   0   0.00   0.60   3   0     0.00   0.00   0   0.60   1
 141   2  73   1   8   3   4   3.0  21   0.00   0.17   3   0     0.00   0.00   0   0.17   0
 141   3  73   1   8   3   4   6.0  21  17.61   0.00   2   0     0.00  83.87   0   0.00   0
 141   4  73   1   8   3   4  12.3  44  44.00   0.00   2   0     0.00 100.00   0   0.00   0
 141   5  73   1   8   3   4  32.3 140 140.00   0.00   2   0     0.00 100.00   0   0.00   0
 141   6  73   1   8   3   4  33.9  11  11.00   0.00   2   0     0.00 100.00   0   0.00   1
 141   7  73   1   8   3   4  45.3  80  80.00   0.00   2   0     0.00 100.00   0   0.00   0
 141   8  73   1   8   3   4  51.3  42  42.00   0.00   2   0     0.00 100.00   0   0.00   0
 141   9  73   1   8   3   4  59.3  56  50.91   0.03   3   1    -0.20  90.91   0   0.03   0
 141  10  73   1   8   3   4  60.3   7   4.47  -0.53   1   1     0.20  63.83   1   0.53   1
 141  11  73   1   8   3   4  61.3   7   0.78   0.00   2   0     0.00  11.11   1   0.00   1
 141  12  73   1   8   3   4  64.3  21  12.51   0.63   3   0     0.00  59.57   0   0.63   0
 141  13  73   1   8   3   4  66.3  14   6.61   0.00   2   0     0.00  47.22   0   0.00   0
 141  14  73   1   8   3   4  69.0  19  19.00   0.00   2   0     0.00 100.00   0   0.00   0
 142   1  64   0   8   3   2   0.0   0   0.00   0.00   2   0     0.00   0.00   0   0.00   1
 142   2  64   0   8   3   2   6.1  43  21.48   0.35   3   0     0.00  49.95   0   0.35   0
 142   3  64   0   8   3   2  11.3  36   0.00   1.20   3   1    -0.50   0.00   0   1.20   0
 142   4  64   0   8   3   2  13.4  15   0.00   0.40   3   1     0.28   0.00   1   0.40   0
 142   5  64   0   8   3   2  15.4  14   0.00   1.30   3   1    -0.28   0.00   1   1.30   0
 142   6  64   0   8   3   2  16.4   7   1.94   0.00   2   0     0.00  27.78   1   0.00   1
 142   7  64   0   8   3   2  18.4  14   7.78   0.40   3   0     0.00  55.56   0   0.40   0
 142   8  64   0   8   3   2  21.4  21   2.33   0.00   2   0     0.00  11.11   0   0.00   0
 142   9  64   0   8   3   2  25.4  28   4.00   0.30   3   0     0.00  14.29   0   0.30   0
 142  10  64   0   8   3   2  31.9  45  30.79   0.00   2   0     0.00  68.42   0   0.00   0
 142  11  64   0   8   3   2  32.9   7   1.33   2.80   3   0     0.00  18.95   0   2.80   1
 142  12  64   0   8   3   2  34.0   8   0.77   0.00   2   0     0.00   9.68   0   0.00   1
 142  13  64   0   8   3   2  35.1   8   8.00   0.00   2   0     0.00 100.00   0   0.00   1
 142  14  64   0   8   3   2  37.1  14   1.08   2.40   3   1    -0.50   7.69   0   2.40   0
 143   1  95   1   2   1   1   0.0   0   0.00   0.00   2   0     0.00   0.00   0   0.00   1
 143   2  95   1   2   1   1   6.3  44  44.00   0.00   2   0     0.00 100.00   0   0.00   0
 143   3  95   1   2   1   1  13.6  51  27.82   0.50   3   1    -0.45  54.55   0   0.50   0
 143   4  95   1   2   1   1  17.6  28   0.00   0.10   3   0     0.00   0.00   1   0.10   0
 143   5  95   1   2   1   1  38.1 144   0.00   0.10   3   1     0.24   0.00   0   0.10   0
 143   6  95   1   2   1   1  44.1  42   0.00   0.75   3   1    -0.29   0.00   1   0.75   0
 143   7  95   1   2   1   1  50.1  42   0.00   1.40   3   1    -0.25   0.00   1   1.40   0
 143   8  95   1   2   1   1  54.1  28   0.00   0.00   2   1    -0.07   0.00   1   0.00   0
 143   9  95   1   2   1   1  57.4  23  23.00   0.00   2   0     0.00 100.00   1   0.00   0
 143  10  95   1   2   1   1  61.4  28  28.00   0.00   2   1     0.07 100.00   0   0.00   0
 143  11  95   1   2   1   1  65.4  28  28.00   0.00   2   0     0.00 100.00   1   0.00   0
 143  12  95   1   2   1   1  71.4  42  42.00   0.00   2   1    -0.07 100.00   0   0.00   0
 143  13  95   1   2   1   1  74.4  21  21.00   0.00   2   0     0.00 100.00   1   0.00   0
 143  14  95   1   2   1   1  78.4  28  19.60  -0.15   1   1     0.07  70.00   0   0.15   0
 144   1  61   0  31   3   4   0.0   0   0.00   0.00   2   0     0.00   0.00   0   0.00   1
 144   2  61   0  31   3   4   3.0  21  21.00   0.00   2   0     0.00 100.00   0   0.00   0
 144   3  61   0  31   3   4   9.4  45  45.00   0.00   2   0     0.00 100.00   0   0.00   0
 144   4  61   0  31   3   4  15.4  42  42.00   0.00   2   0     0.00 100.00   0   0.00   0
 144   5  61   0  31   3   4  17.6  15  15.00   0.00   2   0     0.00 100.00   0   0.00   0
 144   6  61   0  31   3   4  19.4  13  10.29  -0.17   1   0     0.00  79.17   0   0.17   1
 144   7  61   0  31   3   4  21.6  15   9.64   0.00   2   0     0.00  64.29   0   0.00   0
 144   8  61   0  31   3   4  24.6  21  21.00   0.00   2   0     0.00 100.00   0   0.00   0
 144   9  61   0  31   3   4  28.6  28  21.78   0.07   3   1    -0.21  77.78   0   0.07   0
 144  10  61   0  31   3   4  29.6   7   6.56   0.00   2   0     0.00  93.75   1   0.00   1
 144  11  61   0  31   3   4  31.6  14   0.00  -0.30   1   1     0.21   0.00   0   0.30   0
 144  12  61   0  31   3   4  32.6   7   0.00   0.00   2   0     0.00   0.00   1   0.00   1
 144  13  61   0  31   3   4  34.6  14  14.00   0.00   2   0     0.00 100.00   0   0.00   0
 144  14  61   0  31   3   4  37.6  21  21.00   0.00   2   0     0.00 100.00   0   0.00   0
 145   1  40   0  23   4   1   0.0   0   0.00  -0.35   1   0     0.00   0.00   0   0.35   1
 145   2  40   0  23   4   1   3.7  26   9.47   0.00   2   0     0.00  36.42   0   0.00   0
 145   3  40   0  23   4   1  13.4  68  68.00   0.00   2   0     0.00 100.00   0   0.00   0
 145   4  40   0  23   4   1  24.9  80  68.97  -0.08   1   0     0.00  86.21   0   0.08   0
 145   5  40   0  23   4   1  36.4  81   0.00  -0.13   1   1     0.21   0.00   0   0.13   0
 145   6  40   0  23   4   1  59.0 158 122.62   0.00   2   1    -0.21  77.61   1   0.00   0
 145   7  40   0  23   4   1  73.0  98  98.00   0.00   2   0     0.00 100.00   1   0.00   0
 145   8  40   0  23   4   1  86.4  94  94.00   0.00   2   0     0.00 100.00   0   0.00   0
 145   9  40   0  23   4   1  97.6  78  32.50   0.35   3   1    -0.18  41.67   0   0.35   0
 145  10  40   0  23   4   1 100.6  21   0.00   3.00   3   1    -0.54   0.00   1   3.00   0
 145  11  40   0  23   4   1 101.6   7   0.00   0.10   3   0     0.00   0.00   1   0.10   1
 145  12  40   0  23   4   1 105.0  24   0.00   1.30   3   1    -0.21   0.00   0   1.30   0
 145  13  40   0  23   4   1 110.4  38  14.49   0.00   2   0     0.00  38.14   1   0.00   0
 145  14  40   0  23   4   1 117.4  49  17.82  -0.35   1   0     0.00  36.36   0   0.35   0
 147   1  79   0  10   4   4   0.0   0   0.00   0.00   2   0     0.00   0.00   0   0.00   1
 147   2  79   0  10   4   4   8.0  56  24.00  -0.13   1   0     0.00  42.86   0   0.13   0
 147   3  79   0  10   4   4  10.0  14   8.40   0.00   2   0     0.00  60.00   0   0.00   0
 147   4  79   0  10   4   4  15.0  35  35.00   0.00   2   0     0.00 100.00   0   0.00   0
 147   5  79   0  10   4   4  38.0 161 161.00   0.00   2   1     0.21 100.00   0   0.00   0
 147   6  79   0  10   4   4  46.0  56  42.67  -0.17   1   0     0.00  76.19   1   0.17   0
 147   7  79   0  10   4   4  54.0  56  43.24   0.00   2   0     0.00  77.22   0   0.00   0
 147   8  79   0  10   4   4  59.0  35  19.83  -0.43   1   1     0.18  56.67   0   0.43   0
 147   9  79   0  10   4   4  63.0  28  15.27   0.40   3   1    -0.89  54.55   1   0.40   0
 147  10  79   0  10   4   4  63.4   3   2.00   0.00   2   0     0.00  66.67   1   0.00   1
 147  11  79   0  10   4   4  65.0  11   1.80  -1.02   1   1     0.50  16.39   0   1.02   1
 147  12  79   0  10   4   4  66.0   7   0.00  -0.67   1   1     0.28   0.00   1   0.67   1
 147  13  79   0  10   4   4  67.0   7   0.00  -0.33   1   1     0.22   0.00   1   0.33   1
 147  14  79   0  10   4   4  68.0   7   3.32   0.00   2   0     0.00  47.37   1   0.00   1
 148   1  73   0   2   1   1   0.0   0   0.00   0.75   3   0     0.00   0.00   0   0.75   1
 148   2  73   0   2   1   1   6.0  42   4.94   0.00   2   0     0.00  11.75   0   0.00   0
 148   3  73   0   2   1   1  14.0  56  56.00   0.00   2   0     0.00 100.00   0   0.00   0
 148   4  73   0   2   1   1  21.0  49  19.60   0.15   3   0     0.00  40.00   0   0.15   0
 148   5  73   0   2   1   1  47.0 182   0.00   0.40   3   1    -0.29   0.00   0   0.40   0
 148   6  73   0   2   1   1  53.0  42   0.00   0.30   3   0     0.00   0.00   1   0.30   0
 148   7  73   0   2   1   1  60.0  49   0.00   0.05   3   1    -0.07   0.00   0   0.05   0
 148   8  73   0   2   1   1  64.0  28   0.00   0.65   3   0     0.00   0.00   1   0.65   0
 148   9  73   0   2   1   1  70.0  42   0.00   0.15   3   0     0.00   0.00   0   0.15   0
 148  10  73   0   2   1   1  77.0  49  40.83   0.00   2   0     0.00  83.33   0   0.00   0
 148  11  73   0   2   1   1  78.0   7   7.00   0.00   2   1     0.44 100.00   0   0.00   1
 148  12  73   0   2   1   1  80.0  14  14.00   0.00   2   1     0.50 100.00   1   0.00   0
 148  13  73   0   2   1   1  81.0   7   7.00   0.00   2   1     0.20 100.00   1   0.00   1
 148  14  73   0   2   1   1  82.0   7   2.62   0.50   3   0     0.00  37.50   1   0.50   1
 149   1  52   1   8   3   2   0.0   0   0.00   0.20   3   0     0.00   0.00   0   0.20   1
 149   2  52   1   8   3   2   8.0  56   0.00   0.35   3   0     0.00   0.00   0   0.35   0
 149   3  52   1   8   3   2  19.6  81   0.00   0.10   3   0     0.00   0.00   0   0.10   0
 149   4  52   1   8   3   2  23.6  28  22.40   0.00   2   0     0.00  80.00   0   0.00   0
 149   5  52   1   8   3   2  30.6  49  49.00   0.00   2   0     0.00 100.00   0   0.00   0
 149   6  52   1   8   3   2  38.6  56  56.00   0.00   2   0     0.00 100.00   0   0.00   0
 149   7  52   1   8   3   2  50.6  84  84.00   0.00   2   0     0.00 100.00   0   0.00   0
 149   8  52   1   8   3   2  62.6  84  84.00   0.00   2   0     0.00 100.00   0   0.00   0
 149   9  52   1   8   3   2  74.6  84  84.00   0.00   2   0     0.00 100.00   0   0.00   0
 149  10  52   1   8   3   2  75.6   7   0.00  -0.20   1   1     0.14   0.00   0   0.20   1
 149  11  52   1   8   3   2  77.6  14   9.33   0.30   3   0     0.00  66.67   1   0.30   0
 149  12  52   1   8   3   2  80.6  21   0.00   0.90   3   1    -0.22   0.00   0   0.90   0
 149  13  52   1   8   3   2  81.6   7   0.00   0.50   3   0     0.00   0.00   1   0.50   1
 149  14  52   1   8   3   2  83.6  14   4.00   0.00   2   0     0.00  28.57   0   0.00   0
 151   1  54   0  10   4   1   0.0   0   0.00   0.90   3   0     0.00   0.00   0   0.90   1
 151   2  54   0  10   4   1   6.0  42   0.00   2.00   3   0     0.00   0.00   0   2.00   0
 151   3  54   0  10   4   1  13.0  49   0.00   2.70   3   1    -0.50   0.00   0   2.70   0
 151   4  54   0  10   4   1  15.0  14   0.00   0.00   2   0     0.00   0.00   1   0.00   0
 151   5  54   0  10   4   1  43.3 198   0.00   0.50   3   1     0.21   0.00   0   0.50   0
 151   6  54   0  10   4   1  51.3  56   0.00   1.05   3   1    -0.21   0.00   1   1.05   0
 151   7  54   0  10   4   1  57.3  42  18.75  -0.19   1   0     0.00  44.64   1   0.19   0
 151   8  54   0  10   4   1  58.3   7   5.22   0.15   3   0     0.00  74.63   0   0.15   1
 151   9  54   0  10   4   1  60.3  14  11.20   0.00   2   1     0.27  80.00   0   0.00   0
 151  10  54   0  10   4   1  61.3   7   4.20   0.40   3   0     0.00  60.00   1   0.40   1
 151  11  54   0  10   4   1  63.3  14   2.80   0.00   2   1     0.18  20.00   0   0.00   0
 151  12  54   0  10   4   1  64.3   7   0.47   1.40   3   0     0.00   6.67   1   1.40   1
 151  13  54   0  10   4   1  66.3  14   0.00   0.50   3   0     0.00   0.00   0   0.50   0
 151  14  54   0  10   4   1  69.3  21   0.00   0.50   3   0     0.00   0.00   0   0.50   0
 152   1  75   0  31   3   4   0.0   0   0.00   0.13   3   1     0.50   0.00   0   0.13   1
 152   2  75   0  31   3   4   4.0  28  18.67   0.00   2   0     0.00  66.67   1   0.00   0
 152   3  75   0  31   3   4   9.0  35  35.00   0.00   2   0     0.00 100.00   0   0.00   0
 152   4  75   0  31   3   4  15.0  42  42.00   0.00   2   0     0.00 100.00   0   0.00   0
 152   5  75   0  31   3   4  47.0 224 208.04   0.03   3   1    -0.29  92.87   0   0.03   0
 152   6  75   0  31   3   4  51.0  28  26.35   0.00   2   0     0.00  94.12   1   0.00   0
 152   7  75   0  31   3   4  57.1  43  43.00   0.00   2   1    -0.21 100.00   0   0.00   0
 152   8  75   0  31   3   4  60.0  20  20.00   0.00   2   0     0.00 100.00   1   0.00   0
 152   9  75   0  31   3   4  63.9  27  27.00   0.00   2   0     0.00 100.00   0   0.00   0
 152  10  75   0  31   3   4  68.0  29  19.33  -0.13   1   1     0.14  66.67   0   0.13   0
 152  11  75   0  31   3   4  69.0   7   4.67   0.00   2   0     0.00  66.67   1   0.00   1
 152  12  75   0  31   3   4  72.0  21  14.44   0.33   3   1    -0.14  68.75   0   0.33   0
 152  13  75   0  31   3   4  74.0  14   7.64   0.00   2   0     0.00  54.55   1   0.00   0
 152  14  75   0  31   3   4  77.0  21  21.00   0.00   2   0     0.00 100.00   0   0.00   0
 153   1  51   0  44   1   1   0.0   0   0.00   0.00   2   0     0.00   0.00   0   0.00   1
 153   2  51   0  44   1   1   9.3  65  65.00   0.00   2   0     0.00 100.00   0   0.00   0
 153   3  51   0  44   1   1  17.3  56  56.00   0.00   2   0     0.00 100.00   0   0.00   0
 153   4  51   0  44   1   1  25.3  56  56.00   0.00   2   0     0.00 100.00   0   0.00   0
 153   5  51   0  44   1   1  36.0  75  53.57  -0.20   1   0     0.00  71.43   0   0.20   0
 153   6  51   0  44   1   1  42.1  43  32.28   0.00   2   0     0.00  75.07   0   0.00   0
 153   7  51   0  44   1   1  52.1  70  70.00   0.00   2   0     0.00 100.00   0   0.00   0
 153   8  51   0  44   1   1  64.1  84  84.00   0.00   2   1    -0.25 100.00   0   0.00   0
 153   9  51   0  44   1   1  74.3  71  71.00   0.00   2   0     0.00 100.00   1   0.00   0
 153  10  51   0  44   1   1  82.4  57  57.00   0.00   2   0     0.00 100.00   0   0.00   0
 153  11  51   0  44   1   1  91.1  61  61.00   0.00   2   0     0.00 100.00   0   0.00   0
 153  12  51   0  44   1   1 101.0  69  69.00   0.00   2   0     0.00 100.00   0   0.00   0
 153  13  51   0  44   1   1 115.1  99   0.00  -0.80   1   0     0.00   0.00   0   0.80   0
 153  14  51   0  44   1   1 116.1   7   0.00  -0.80   1   1     0.70   0.00   0   0.80   1
 154   1  74   0   2   1   1   0.0   0   0.00   0.00   2   0     0.00   0.00   0   0.00   1
 154   2  74   0   2   1   1   6.0  42  42.00   0.00   2   0     0.00 100.00   0   0.00   0
 154   3  74   0   2   1   1  14.0  56  56.00   0.00   2   0     0.00 100.00   0   0.00   0
 154   4  74   0   2   1   1  21.0  49   0.00   0.60   3   0     0.00   0.00   0   0.60   0
 154   5  74   0   2   1   1  50.0 203   0.00   0.50   3   1     0.07   0.00   0   0.50   0
 154   6  74   0   2   1   1  57.0  49   0.00   0.80   3   1    -0.21   0.00   1   0.80   0
 154   7  74   0   2   1   1  63.3  44   0.00   0.40   3   1    -0.36   0.00   1   0.40   0
 154   8  74   0   2   1   1  66.3  21   0.00   0.20   3   0     0.00   0.00   1   0.20   0
 154   9  74   0   2   1   1  70.3  28   0.00   1.40   3   1    -0.51   0.00   0   1.40   0
 154  10  74   0   2   1   1  72.3  14   5.53  -0.13   1   1     0.51  39.53   1   0.13   0
 154  11  74   0   2   1   1  73.3   7   5.28   0.00   2   0     0.00  75.47   1   0.00   1
 154  12  74   0   2   1   1  76.3  21  10.08   0.65   3   1    -0.34  48.00   0   0.65   0
 154  13  74   0   2   1   1  79.3  21   0.00   0.35   3   1    -0.23   0.00   1   0.35   0
 154  14  74   0   2   1   1  82.3  21  14.88   0.00   2   0     0.00  70.83   1   0.00   0
 155   1  64   0   8   3   3   0.0   0   0.00   0.00   2   0     0.00   0.00   0   0.00   1
 155   2  64   0   8   3   3  11.1  78  58.50   0.10   3   1    -3.00  75.00   0   0.10   0
 155   3  64   0   8   3   3  13.0  13  11.33   0.00   2   0     0.00  87.18   1   0.00   1
 155   4  64   0   8   3   3  20.9  55  41.90  -0.10   1   1     4.50  76.19   0   0.10   0
 155   5  64   0   8   3   3  21.3   3   0.00  -0.15   1   1     0.50   0.00   1   0.15   1
 155   6  64   0   8   3   3  21.9   4   2.31   0.00   2   0     0.00  57.74   1   0.00   1
 155   7  64   0   8   3   3  28.1  44  12.57   2.00   3   1    -2.00  28.57   0   2.00   0
 155   8  64   0   8   3   3  29.1   7   1.89  -0.70   1   1     2.50  27.03   1   0.70   1
 155   9  64   0   8   3   3  30.4   9   3.27   0.00   2   1    -2.50  36.36   1   0.00   1
 155  10  64   0   8   3   3  39.3  62  55.11  -0.05   1   1     2.71  88.89   1   0.05   0
 155  11  64   0   8   3   3  42.3  21   0.00  -0.35   1   0     0.00   0.00   1   0.35   0
 155  12  64   0   8   3   3  45.3  21   9.31   0.90   3   1    -0.71  44.36   0   0.90   0
 155  13  64   0   8   3   3  46.3   7   2.86  -0.55   1   1     1.00  40.82   1   0.55   1
 155  14  64   0   8   3   3  47.3   7   0.00  -0.25   1   1     0.50   0.00   1   0.25   1
 156   1  64   1   8   3   2   0.0   0   0.00   0.35   3   0     0.00   0.00   0   0.35   1
 156   2  64   1   8   3   2   4.0  28   0.00   2.90   3   1    -0.50   0.00   0   2.90   0
 156   3  64   1   8   3   2   5.0   7   1.36   0.00   2   0     0.00  19.44   1   0.00   1
 156   4  64   1   8   3   2   7.0  14  14.00   0.00   2   0     0.00 100.00   0   0.00   0
 156   5  64   1   8   3   2  10.0  21   1.91   1.50   3   1    -0.34   9.09   0   1.50   0
 156   6  64   1   8   3   2  12.0  14   0.00   0.35   3   0     0.00   0.00   1   0.35   0
 156   7  64   1   8   3   2  15.0  21   0.00   0.85   3   0     0.00   0.00   0   0.85   0
 156   8  64   1   8   3   2  19.0  28   0.00   0.00   2   0     0.00   0.00   0   0.00   0
 156   9  64   1   8   3   2  25.0  42  42.00   0.00   2   0     0.00 100.00   0   0.00   0
 156  10  64   1   8   3   2  34.0  63  63.00   0.00   2   0     0.00 100.00   0   0.00   0
 156  11  64   1   8   3   2  35.0   7   7.00   0.00   2   0     0.00 100.00   0   0.00   1
 156  12  64   1   8   3   2  39.0  28   0.00   0.50   3   0     0.00   0.00   0   0.50   0
 156  13  64   1   8   3   2  45.0  42   0.00   0.00   2   0     0.00   0.00   0   0.00   0
 156  14  64   1   8   3   2  53.0  56  56.00   0.00   2   0     0.00 100.00   0   0.00   0
 157   1  74   0  32   3   1   0.0   0   0.00   0.00   2   0     0.00   0.00   0   0.00   1
 157   2  74   0  32   3   1   6.1  43   0.00   0.20   3   0     0.00   0.00   0   0.20   0
 157   3  74   0  32   3   1  13.1  49  35.00   0.00   2   0     0.00  71.43   0   0.00   0
 157   4  74   0  32   3   1  19.1  42  42.00   0.00   2   0     0.00 100.00   0   0.00   0
 157   5  74   0  32   3   1  42.3 162   6.90   2.25   3   1    -0.50   4.26   0   2.25   0
 157   6  74   0  32   3   1  46.3  28   3.76   0.00   2   0     0.00  13.44   1   0.00   0
 157   7  74   0  32   3   1  52.3  42  36.40  -0.10   1   1     0.25  86.67   0   0.10   0
 157   8  74   0  32   3   1  54.3  14  12.00   0.00   2   0     0.00  85.71   1   0.00   0
 157   9  74   0  32   3   1  58.3  28  28.00   0.00   2   0     0.00 100.00   0   0.00   0
 157  10  74   0  32   3   1  64.3  42  42.00   0.00   2   0     0.00 100.00   0   0.00   0
 157  11  74   0  32   3   1  70.3  42  42.00   0.00   2   0     0.00 100.00   0   0.00   0
 157  12  74   0  32   3   1  79.3  63  63.00   0.00   2   0     0.00 100.00   0   0.00   0
 157  13  74   0  32   3   1  89.3  70  16.47   1.30   3   0     0.00  23.53   0   1.30   0
 157  14  74   0  32   3   1  90.3   7   0.00   1.50   3   1    -0.12   0.00   0   1.50   1
 158   1  76   0   2   1   1   0.0   0   0.00   0.00   2   0     0.00   0.00   0   0.00   1
 158   2  76   0   2   1   1   6.0  42  42.00   0.00   2   0     0.00 100.00   0   0.00   0
 158   3  76   0   2   1   1  12.0  42  42.00   0.00   2   0     0.00 100.00   0   0.00   0
 158   4  76   0   2   1   1  18.0  42  20.39  -0.53   1   0     0.00  48.54   0   0.53   0
 158   5  76   0   2   1   1  44.4 185  89.83   0.00   2   1     0.10  48.55   0   0.00   0
 158   6  76   0   2   1   1  49.4  35  23.33   0.25   3   1    -0.10  66.67   1   0.25   0
 158   7  76   0   2   1   1  55.4  42   0.00   0.35   3   0     0.00   0.00   1   0.35   0
 158   8  76   0   2   1   1  61.4  42   0.00   0.80   3   1    -0.13   0.00   0   0.80   0
 158   9  76   0   2   1   1  64.4  21   5.73   0.00   2   0     0.00  27.27   1   0.00   0
 158  10  76   0   2   1   1  68.4  28  18.67  -0.35   1   0     0.00  66.67   0   0.35   0
 158  11  76   0   2   1   1  69.4   7   0.00  -0.13   1   1     0.08   0.00   0   0.13   1
 158  12  76   0   2   1   1  71.4  14   0.00  -0.08   1   1     0.08   0.00   1   0.08   0
 158  13  76   0   2   1   1  73.4  14  12.96   0.00   2   1    -0.06  92.59   1   0.00   0
 158  14  76   0   2   1   1  75.4  14  14.00   0.00   2   0     0.00 100.00   1   0.00   0
 160   1  66   0  31   3   4   0.0   0   0.00   0.00   2   0     0.00   0.00   0   0.00   1
 160   2  66   0  31   3   4   5.0  35  35.00   0.00   2   0     0.00 100.00   0   0.00   0
 160   3  66   0  31   3   4  13.0  56  56.00   0.00   2   0     0.00 100.00   0   0.00   0
 160   4  66   0  31   3   4  21.0  56  56.00   0.00   2   0     0.00 100.00   0   0.00   0
 160   5  66   0  31   3   4  27.0  42  42.00   0.00   2   0     0.00 100.00   0   0.00   0
 160   6  66   0  31   3   4  35.0  56  56.00   0.00   2   0     0.00 100.00   0   0.00   0
 160   7  66   0  31   3   4  47.0  84  65.37  -0.07   1   0     0.00  77.82   0   0.07   0
 160   8  66   0  31   3   4  48.0   7   0.00  -0.33   1   1     0.55   0.00   0   0.33   1
 160   9  66   0  31   3   4  50.0  14   8.62   0.00   2   0     0.00  61.54   1   0.00   0
 160  10  66   0  31   3   4  52.9  20  20.00   0.00   2   0     0.00 100.00   0   0.00   0
 160  11  66   0  31   3   4  55.9  21  21.00   0.00   2   1    -0.20 100.00   0   0.00   0
 160  12  66   0  31   3   4  61.0  36  26.53  -0.33   1   1     0.15  73.68   1   0.33   0
 160  13  66   0  31   3   4  63.0  14   2.33   0.00   2   0     0.00  16.67   1   0.00   0
 160  14  66   0  31   3   4  66.0  21  21.00   0.00   2   0     0.00 100.00   0   0.00   0
 162   1  73   1   8   3   2   0.0   0   0.00   0.40   3   0     0.00   0.00   0   0.40   1
 162   2  73   1   8   3   2   5.3  37   0.00   1.20   3   1    -0.50   0.00   0   1.20   0
 162   3  73   1   8   3   2   8.0  19   7.31  -0.40   1   1     0.25  38.46   1   0.40   0
 162   4  73   1   8   3   2  10.0  14   8.91   0.00   2   0     0.00  63.64   1   0.00   0
 162   5  73   1   8   3   2  13.0  21  21.00   0.00   2   0     0.00 100.00   0   0.00   0
 162   6  73   1   8   3   2  17.0  28   0.00   1.50   3   1    -0.09   0.00   0   1.50   0
 162   7  73   1   8   3   2  19.0  14   0.00   0.20   3   0     0.00   0.00   1   0.20   0
 162   8  73   1   8   3   2  22.0  21   0.00   0.40   3   0     0.00   0.00   0   0.40   0
 162   9  73   1   8   3   2  26.0  28   0.00   0.35   3   0     0.00   0.00   0   0.35   0
 162  10  73   1   8   3   2  32.0  42   0.00   0.50   3   0     0.00   0.00   0   0.50   0
 162  11  73   1   8   3   2  40.0  56  16.01   0.00   2   0     0.00  28.59   0   0.00   0
 162  12  73   1   8   3   2  48.0  56  56.00   0.00   2   0     0.00 100.00   0   0.00   0
 162  13  73   1   8   3   2  60.0  84  74.63  -0.10   1   0     0.00  88.84   0   0.10   0
 162  14  73   1   8   3   2  65.0  35  30.62   0.00   2   0     0.00  87.50   0   0.00   0
 163   1  65   1   2   1   1   0.0   0   0.00   0.00   2   0     0.00   0.00   0   0.00   1
 163   2  65   1   2   1   1   8.0  56   2.87   1.85   3   1    -0.21   5.12   0   1.85   0
 163   3  65   1   2   1   1  11.0  21   0.00   0.80   3   1    -0.29   0.00   1   0.80   0
 163   4  65   1   2   1   1  17.0  42   0.00   1.00   3   1    -0.81   0.00   1   1.00   0
 163   5  65   1   2   1   1  20.0  21   0.00   0.40   3   1    -0.45   0.00   1   0.40   0
 163   6  65   1   2   1   1  23.0  21  10.50   0.00   2   0     0.00  50.00   1   0.00   0
 163   7  65   1   2   1   1  27.0  28  28.00   0.00   2   0     0.00 100.00   0   0.00   0
 163   8  65   1   2   1   1  33.0  42  42.00   0.00   2   0     0.00 100.00   0   0.00   0
 163   9  65   1   2   1   1  39.0  42  16.17  -0.08   1   0     0.00  38.50   0   0.08   0
 163  10  65   1   2   1   1  40.0   7   3.89   0.00   2   0     0.00  55.56   0   0.00   1
 163  11  65   1   2   1   1  44.0  28  28.00   0.00   2   0     0.00 100.00   0   0.00   0
 163  12  65   1   2   1   1  50.0  42  42.00   0.00   2   0     0.00 100.00   0   0.00   0
 163  13  65   1   2   1   1  58.0  56  56.00   0.00   2   0     0.00 100.00   0   0.00   0
 163  14  65   1   2   1   1  66.0  56   0.00  -0.13   1   0     0.00   0.00   0   0.13   0
 164   1  37   1   8   3   1   0.0   0   0.00   3.90   3   1    -0.50   0.00   0   3.90   1
 164   2  37   1   8   3   1   4.6  32   0.00   0.10   3   0     0.00   0.00   1   0.10   0
 164   3  37   1   8   3   1  10.7  43  38.70   0.00   2   1     0.50  90.00   0   0.00   0
 164   4  37   1   8   3   1  17.7  49  49.00   0.00   2   0     0.00 100.00   1   0.00   0
 164   5  37   1   8   3   1  40.0 156  29.59   2.35   3   0     0.00  18.97   0   2.35   0
 164   6  37   1   8   3   1  52.0  84  22.40  -0.40   1   1     0.21  26.67   0   0.40   0
 164   7  37   1   8   3   1  70.7 131  85.41   0.00   2   1     0.35  65.20   1   0.00   0
 164   8  37   1   8   3   1  88.9 127 127.00   0.00   2   0     0.00 100.00   1   0.00   0
 164   9  37   1   8   3   1 102.0  92  17.69  -0.63   1   0     0.00  19.23   0   0.63   0
 164  10  37   1   8   3   1 108.0  42   0.00   0.00   2   0     0.00   0.00   0   0.00   0
 164  11  37   1   8   3   1 113.6  39  39.00   0.00   2   0     0.00 100.00   0   0.00   0
 164  12  37   1   8   3   1 120.0  45  27.27  -0.13   1   0     0.00  60.61   0   0.13   0
 164  13  37   1   8   3   1 127.7  54  42.86   0.00   2   0     0.00  79.37   0   0.00   0
 164  14  37   1   8   3   1 129.7  14   5.38  -0.80   1   1     0.08  38.46   0   0.80   0
 165   1  74   0  31   3   3   0.0   0   0.00  -0.25   1   1     0.42   0.00   0   0.25   1
 165   2  74   0  31   3   3   2.1  15   4.29   0.00   2   1    -0.14  28.57   1   0.00   0
 165   3  74   0  31   3   3   5.1  21  21.00   0.00   2   0     0.00 100.00   1   0.00   0
 165   4  74   0  31   3   3  10.3  36  28.77  -0.05   1   0     0.00  79.91   0   0.05   0
 165   5  74   0  31   3   3  13.1  20  17.50   0.00   2   0     0.00  87.50   0   0.00   0
 165   6  74   0  31   3   3  16.1  21  21.00   0.00   2   0     0.00 100.00   0   0.00   0
 165   7  74   0  31   3   3  20.1  28   9.33  -0.40   1   1     0.07  33.33   0   0.40   0
 165   8  74   0  31   3   3  21.1   7   3.50   0.00   2   0     0.00  50.00   1   0.00   1
 165   9  74   0  31   3   3  23.1  14  14.00   0.00   2   0     0.00 100.00   0   0.00   0
 165  10  74   0  31   3   3  26.1  21  21.00   0.00   2   0     0.00 100.00   0   0.00   0
 165  11  74   0  31   3   3  30.1  28  28.00   0.00   2   0     0.00 100.00   0   0.00   0
 165  12  74   0  31   3   3  36.1  42  42.00   0.00   2   0     0.00 100.00   0   0.00   0
 165  13  74   0  31   3   3  44.1  56  56.00   0.00   2   0     0.00 100.00   0   0.00   0
 165  14  74   0  31   3   3  56.0  83  33.20  -0.60   1   1     0.15  40.00   0   0.60   0
 166   1  65   1   8   3   2   0.0   0   0.00   1.15   3   0     0.00   0.00   0   1.15   1
 166   2  65   1   8   3   2   4.0  28   0.00   0.10   3   0     0.00   0.00   0   0.10   0
 166   3  65   1   8   3   2   8.0  28   0.00   0.10   3   0     0.00   0.00   0   0.10   0
 166   4  65   1   8   3   2  14.0  42  34.97   0.00   2   0     0.00  83.25   0   0.00   0
 166   5  65   1   8   3   2  22.0  56  56.00   0.00   2   0     0.00 100.00   0   0.00   0
 166   6  65   1   8   3   2  30.0  56  56.00   0.00   2   0     0.00 100.00   0   0.00   0
 166   7  65   1   8   3   2  42.0  84  70.03  -0.20   1   0     0.00  83.37   0   0.20   0
 166   8  65   1   8   3   2  43.0   7   4.67   0.00   2   1     0.15  66.67   0   0.00   1
 166   9  65   1   8   3   2  45.0  14   3.82   1.60   3   1    -0.15  27.27   1   1.60   0
 166  10  65   1   8   3   2  46.0   7   0.00   0.65   3   0     0.00   0.00   1   0.65   1
 166  11  65   1   8   3   2  48.0  14   0.00   0.70   3   0     0.00   0.00   0   0.70   0
 166  12  65   1   8   3   2  51.0  21   0.00   0.70   3   0     0.00   0.00   0   0.70   0
 166  13  65   1   8   3   2  55.0  28  12.92   0.00   2   0     0.00  46.15   0   0.00   0
 166  14  65   1   8   3   2  57.0  14  14.00   0.00   2   0     0.00 100.00   0   0.00   0
 167   1  58   0  40   4   1   0.0   0   0.00   0.00   2   1    -0.05   0.00   0   0.00   1
 167   2  58   0  40   4   1   6.0  42  42.00   0.00   2   0     0.00 100.00   1   0.00   0
 167   3  58   0  40   4   1  13.0  49  49.00   0.00   2   1     0.05 100.00   0   0.00   0
 167   4  58   0  40   4   1  20.0  49  49.00   0.00   2   1     0.10 100.00   1   0.00   0
 167   5  58   0  40   4   1  45.1 176 176.00   0.00   2   1     1.04 100.00   1   0.00   0
 167   6  58   0  40   4   1  51.1  42  42.00   0.00   2   1     0.07 100.00   1   0.00   0
 167   7  58   0  40   4   1  55.1  28  15.91  -0.19   1   0     0.00  56.82   1   0.19   0
 167   8  58   0  40   4   1  56.1   7   0.00  -0.19   1   1     0.54   0.00   0   0.19   1
 167   9  58   0  40   4   1  57.1   7   5.43   0.10   3   1    -0.50  77.52   1   0.10   1
 167  10  58   0  40   4   1  58.1   7   0.00   0.00   2   1    -0.37   0.00   1   0.00   1
 167  11  58   0  40   4   1  61.1  21  21.00   0.00   2   0     0.00 100.00   1   0.00   0
 167  12  58   0  40   4   1  65.1  28  12.00   1.20   3   1    -0.99  42.86   0   1.20   0
 167  13  58   0  40   4   1  67.1  14   5.83  -0.20   1   1     0.61  41.67   1   0.20   0
 167  14  58   0  40   4   1  70.1  21   4.38   3.60   3   1    -0.50  20.83   1   3.60   0
 168   1  63   0  31   3   4   0.0   0   0.00   0.00   2   1     0.10   0.00   0   0.00   1
 168   2  63   0  31   3   4   2.7  19  19.00   0.00   2   1    -1.35 100.00   1   0.00   0
 168   3  63   0  31   3   4   3.7   7   1.46  -0.63   1   1     1.95  20.83   1   0.63   1
 168   4  63   0  31   3   4   6.0  16   0.00  -0.10   1   0     0.00   0.00   1   0.10   0
 168   5  63   0  31   3   4  28.0 154 133.95   0.00   2   1     0.21  86.98   0   0.00   0
 168   6  63   0  31   3   4  31.0  21  21.00   0.00   2   0     0.00 100.00   1   0.00   0
 168   7  63   0  31   3   4  37.0  42  42.00   0.00   2   0     0.00 100.00   0   0.00   0
 168   8  63   0  31   3   4  43.0  42  42.00   0.00   2   0     0.00 100.00   0   0.00   0
 168   9  63   0  31   3   4  49.0  42  42.00   0.00   2   0     0.00 100.00   0   0.00   0
 168  10  63   0  31   3   4  59.0  70  60.34   0.13   3   1    -0.43  86.21   0   0.13   0
 168  11  63   0  31   3   4  60.0   7   6.10   0.00   2   0     0.00  87.10   1   0.00   1
 168  12  63   0  31   3   4  62.0  14   5.25  -0.17   1   1     0.35  37.50   0   0.17   0
 168  13  63   0  31   3   4  66.0  28  17.26   0.00   2   0     0.00  61.63   1   0.00   0
 168  14  63   0  31   3   4  69.0  21  21.00   0.00   2   0     0.00 100.00   0   0.00   0
 170   1  86   0   2   1   1   0.0   0   0.00   0.95   3   1    -0.46   0.00   0   0.95   1
 170   2  86   0   2   1   1   3.0  21   0.00   0.20   3   1    -0.25   0.00   1   0.20   0
 170   3  86   0   2   1   1   6.0  21   4.20   0.00   2   0     0.00  20.00   1   0.00   0
 170   4  86   0   2   1   1  10.7  33  33.00   0.00   2   0     0.00 100.00   0   0.00   0
 170   5  86   0   2   1   1  16.7  42  27.18  -0.30   1   0     0.00  64.71   0   0.30   0
 170   6  86   0   2   1   1  17.7   7   3.50   0.00   2   0     0.00  50.00   0   0.00   1
 170   7  86   0   2   1   1  20.7  21  21.00   0.00   2   0     0.00 100.00   0   0.00   0
 170   8  86   0   2   1   1  24.7  28  28.00   0.00   2   0     0.00 100.00   0   0.00   0
 170   9  86   0   2   1   1  30.7  42   0.00  -0.19   1   0     0.00   0.00   0   0.19   0
 170  10  86   0   2   1   1  31.7   7   0.00  -0.30   1   1     0.17   0.00   0   0.30   1
 170  11  86   0   2   1   1  33.7  14   0.00  -0.19   1   1     0.16   0.00   1   0.19   0
 170  12  86   0   2   1   1  34.7   7   0.00  -0.60   1   1     0.32   0.00   1   0.60   1
 170  13  86   0   2   1   1  35.7   7   0.00  -0.27   1   1     0.24   0.00   1   0.27   1
 170  14  86   0   2   1   1  36.7   7   3.68   0.00   2   0     0.00  52.63   1   0.00   1
 171   1  96   0  16   4   1   0.0   0   0.00   0.00   2   0     0.00   0.00   0   0.00   1
 171   2  96   0  16   4   1   7.0  49  49.00   0.00   2   1     0.07 100.00   0   0.00   0
 171   3  96   0  16   4   1  13.0  42  42.00   0.00   2   0     0.00 100.00   1   0.00   0
 171   4  96   0  16   4   1  19.0  42  14.00   0.20   3   0     0.00  33.33   0   0.20   0
 171   5  96   0  16   4   1  25.0  42  14.00   0.00   2   0     0.00  33.33   0   0.00   0
 171   6  96   0  16   4   1  31.7  47   2.93   1.50   3   1    -0.10   6.24   0   1.50   0
 171   7  96   0  16   4   1  35.0  23   0.74   0.00   2   1    -0.04   3.23   1   0.00   0
 171   8  96   0  16   4   1  37.0  14   1.56   0.40   3   0     0.00  11.11   1   0.40   0
 171   9  96   0  16   4   1  40.0  21   0.00   1.20   3   0     0.00   0.00   0   1.20   0
 171  10  96   0  16   4   1  44.0  28   9.33   0.00   2   0     0.00  33.33   0   0.00   0
 171  11  96   0  16   4   1  45.0   7   7.00   0.00   2   1     0.57 100.00   0   0.00   1
 171  12  96   0  16   4   1  47.0  14   5.83   1.40   3   1    -0.43  41.67   1   1.40   0
 171  13  96   0  16   4   1  51.0  28   0.00   0.70   3   0     0.00   0.00   1   0.70   0
 171  14  96   0  16   4   1  57.0  42   0.00   0.35   3   0     0.00   0.00   0   0.35   0
 172   1  66   1   2   1   1   0.0   0   0.00   0.40   3   0     0.00   0.00   0   0.40   1
 172   2  66   1   2   1   1   6.3  44   0.00   2.90   3   1    -2.00   0.00   0   2.90   0
 172   3  66   1   2   1   1   7.0   5   1.27  -0.05   1   0     0.00  25.32   1   0.05   1
 172   4  66   1   2   1   1   9.0  14   9.66   0.40   3   0     0.00  68.97   0   0.40   0
 172   5  66   1   2   1   1  12.0  21  11.67   0.00   2   0     0.00  55.56   0   0.00   0
 172   6  66   1   2   1   1  44.3 226 226.00   0.00   2   1     0.64 100.00   0   0.00   0
 172   7  66   1   2   1   1  50.0  40   5.71   0.30   3   0     0.00  14.29   1   0.30   0
 172   8  66   1   2   1   1  57.0  49  26.36   0.00   2   1     0.61  53.80   0   0.00   0
 172   9  66   1   2   1   1  59.1  15  15.00   0.00   2   1     0.75 100.00   1   0.00   0
 172  10  66   1   2   1   1  61.1  14  14.00   0.00   2   1     0.50 100.00   1   0.00   0
 172  11  66   1   2   1   1  63.1  14  10.18   0.15   3   0     0.00  72.73   1   0.15   0
 172  12  66   1   2   1   1  66.1  21   0.00   0.10   3   0     0.00   0.00   0   0.10   0
 172  13  66   1   2   1   1  69.0  20  17.50   0.00   2   1    -0.50  87.50   0   0.00   0
 172  14  66   1   2   1   1  69.1   1   1.00   0.00   2   0     0.00 100.00   1   0.00   1
 173   1  73   0  28   1   2   0.0   0   0.00   0.00   2   0     0.00   0.00   0   0.00   1
 173   2  73   0  28   1   2   6.6  46  41.12   0.10   3   0     0.00  89.39   0   0.10   0
 173   3  73   0  28   1   2  12.6  42   0.00   0.30   3   0     0.00   0.00   0   0.30   0
 173   4  73   0  28   1   2  18.6  42  24.00   0.00   2   0     0.00  57.14   0   0.00   0
 173   5  73   0  28   1   2  26.6  56  56.00   0.00   2   0     0.00 100.00   0   0.00   0
 173   6  73   0  28   1   2  27.6   7   7.00   0.00   2   1     0.43 100.00   0   0.00   1
 173   7  73   0  28   1   2  29.6  14  14.00   0.00   2   0     0.00 100.00   1   0.00   0
 173   8  73   0  28   1   2  32.6  21  14.03   0.25   3   0     0.00  66.80   0   0.25   0
 173   9  73   0  28   1   2  36.6  28   0.00   0.10   3   0     0.00   0.00   0   0.10   0
 173  10  73   0  28   1   2  42.6  42  31.50   0.00   2   0     0.00  75.00   0   0.00   0
 173  11  73   0  28   1   2  50.0  52  52.00   0.00   2   0     0.00 100.00   0   0.00   0
 173  12  73   0  28   1   2  51.0   7   7.00   0.00   2   0     0.00 100.00   0   0.00   1
 173  13  73   0  28   1   2  56.0  35  35.00   0.00   2   0     0.00 100.00   0   0.00   0
 173  14  73   0  28   1   2  62.0  42  42.00   0.00   2   0     0.00 100.00   0   0.00   0
 174   1  65   1  10   4   1   0.0   0   0.00   0.90   3   0     0.00   0.00   0   0.90   1
 174   2  65   1  10   4   1   6.0  42  18.38   0.00   2   0     0.00  43.75   0   0.00   0
 174   3  65   1  10   4   1   7.1   8   8.00   0.00   2   0     0.00 100.00   0   0.00   1
 174   4  65   1  10   4   1   9.1  14  14.00   0.00   2   0     0.00 100.00   0   0.00   0
 174   5  65   1  10   4   1  34.0 174 174.00   0.00   2   0     0.00 100.00   0   0.00   0
 174   6  65   1  10   4   1  37.1  22  22.00   0.00   2   0     0.00 100.00   0   0.00   0
 174   7  65   1  10   4   1  43.1  42  42.00   0.00   2   1     0.50 100.00   0   0.00   0
 174   8  65   1  10   4   1  45.1  14  14.00   0.00   2   1     1.00 100.00   1   0.00   0
 174   9  65   1  10   4   1  46.1   7   7.00   0.00   2   1     0.50 100.00   1   0.00   1
 174  10  65   1  10   4   1  47.0   6   0.93   1.90   3   1    -0.75  15.56   1   1.90   1
 174  11  65   1  10   4   1  49.0  14   0.00   1.80   3   1    -0.54   0.00   1   1.80   0
 174  12  65   1  10   4   1  50.0   7   0.00   0.30   3   0     0.00   0.00   1   0.30   1
 174  13  65   1  10   4   1  52.0  14   0.00   1.15   3   0     0.00   0.00   0   1.15   0
 174  14  65   1  10   4   1  63.3  79   0.00   1.70   3   1    -0.45   0.00   0   1.70   0
 175   1  57   1  42   4   4   0.0   0   0.00  -0.10   1   0     0.00   0.00   0   0.10   1
 175   2  57   1  42   4   4   4.0  28   0.00  -0.67   1   1     0.50   0.00   0   0.67   0
 175   3  57   1  42   4   4   6.0  14   4.00   0.00   2   0     0.00  28.57   1   0.00   0
 175   4  57   1  42   4   4  10.0  28  28.00   0.00   2   0     0.00 100.00   0   0.00   0
 175   5  57   1  42   4   4  16.0  42  42.00   0.00   2   1    -0.29 100.00   0   0.00   0
 175   6  57   1  42   4   4  20.0  28  11.74  -0.60   1   1    -0.21  41.94   1   0.60   0
 175   7  57   1  42   4   4  22.0  14   8.00   0.00   2   1    -0.50  57.14   1   0.00   0
 175   8  57   1  42   4   4  25.0  21  21.00   0.00   2   1    -0.72 100.00   1   0.00   0
 175   9  57   1  42   4   4  27.0  14   4.67   0.27   3   1    -0.28  33.33   1   0.27   0
 175  10  57   1  42   4   4  29.0  14   8.67   0.00   2   0     0.00  61.90   1   0.00   0
 175  11  57   1  42   4   4  32.0  21  21.00   0.00   2   0     0.00 100.00   0   0.00   0
 175  12  57   1  42   4   4  38.0  42  11.35  -0.72   1   0     0.00  27.03   0   0.72   0
 175  13  57   1  42   4   4  39.0   7   0.00  -0.27   1   1     0.88   0.00   0   0.27   1
 175  14  57   1  42   4   4  43.0  28  16.82   0.00   2   0     0.00  60.09   1   0.00   0
 176   1  72   1  28   1   4   0.0   0   0.00  -0.33   1   1     0.36   0.00   0   0.33   1
 176   2  72   1  28   1   4   2.0  14   6.22   0.00   2   0     0.00  44.44   1   0.00   0
 176   3  72   1  28   1   4   4.0  14  14.00   0.00   2   0     0.00 100.00   0   0.00   0
 176   4  72   1  28   1   4   7.0  21  21.00   0.00   2   0     0.00 100.00   0   0.00   0
 176   5  72   1  28   1   4  11.0  28  28.00   0.00   2   0     0.00 100.00   0   0.00   0
 176   6  72   1  28   1   4  17.0  42  42.00   0.00   2   0     0.00 100.00   0   0.00   0
 176   7  72   1  28   1   4  24.1  50  50.00   0.00   2   0     0.00 100.00   0   0.00   0
 176   8  72   1  28   1   4  30.3  43  43.00   0.00   2   0     0.00 100.00   0   0.00   0
 176   9  72   1  28   1   4  34.3  28  14.00  -0.13   1   0     0.00  50.00   0   0.13   0
 176  10  72   1  28   1   4  38.3  28  18.67   0.00   2   0     0.00  66.67   0   0.00   0
 176  11  72   1  28   1   4  43.9  39  22.26  -0.20   1   1     0.24  57.08   0   0.20   0
 176  12  72   1  28   1   4  48.3  31   0.00  -0.33   1   1     0.43   0.00   1   0.33   0
 176  13  72   1  28   1   4  51.3  21  15.17   0.00   2   0     0.00  72.22   1   0.00   0
 176  14  72   1  28   1   4  55.3  28  28.00   0.00   2   0     0.00 100.00   0   0.00   0
 177   1  70   0   8   3   1   0.0   0   0.00   0.00   2   1     0.50   0.00   0   0.00   1
 177   2  70   0   8   3   1   3.0  21  21.00   0.00   2   1     0.40 100.00   1   0.00   0
 177   3  70   0   8   3   1   6.0  21  19.09   0.10   3   0     0.00  90.91   1   0.10   0
 177   4  70   0   8   3   1   9.0  21   0.00   0.70   3   0     0.00   0.00   0   0.70   0
 177   5  70   0   8   3   1  23.0  98  21.79   0.00   2   1     0.20  22.23   0   0.00   0
 177   6  70   0   8   3   1  25.0  14   3.73   0.55   3   0     0.00  26.67   1   0.55   0
 177   7  70   0   8   3   1  29.0  28   0.00   0.75   3   0     0.00   0.00   0   0.75   0
 177   8  70   0   8   3   1  34.0  35   0.00   2.40   3   1    -0.34   0.00   0   2.40   0
 177   9  70   0   8   3   1  36.9  20   0.00   1.90   3   1    -0.36   0.00   1   1.90   0
 177  10  70   0   8   3   1  38.9  14   0.00   0.65   3   0     0.00   0.00   1   0.65   0
 177  11  70   0   8   3   1  41.9  21   0.00   0.80   3   0     0.00   0.00   0   0.80   0
 177  12  70   0   8   3   1  46.4  32   0.00   0.35   3   0     0.00   0.00   0   0.35   0
 177  13  70   0   8   3   1  54.0  53   0.00   0.00   2   0     0.00   0.00   0   0.00   0
 177  14  70   0   8   3   1  62.0  56   0.00   0.60   3   0     0.00   0.00   0   0.60   0
 178   1  57   0   8   3   2   0.0   0   0.00  -0.10   1   1     0.50   0.00   0   0.10   1
 178   2  57   0   8   3   2   2.0  14  10.77   0.20   3   0     0.00  76.92   1   0.20   0
 178   3  57   0   8   3   2   7.3  37  22.20   0.00   2   0     0.00  60.00   0   0.00   0
 178   4  57   0   8   3   2  10.1  20  20.00   0.00   2   0     0.00 100.00   0   0.00   0
 178   5  57   0   8   3   2  30.3 141   9.10   2.90   3   1    -0.50   6.45   0   2.90   0
 178   6  57   0   8   3   2  32.6  16   0.00   2.35   3   1    -0.50   0.00   1   2.35   0
 178   7  57   0   8   3   2  37.3  33   0.00   0.80   3   0     0.00   0.00   1   0.80   0
 178   8  57   0   8   3   2  49.3  84   0.00   1.85   3   1    -0.50   0.00   0   1.85   0
 178   9  57   0   8   3   2  53.9  32   0.00   0.90   3   0     0.00   0.00   1   0.90   0
 178  10  57   0   8   3   2  61.9  56   0.00   3.90   3   0     0.00   0.00   0   3.90   0
 178  11  57   0   8   3   2  62.1   2   0.10   0.00   2   0     0.00   4.88   0   0.00   1
 178  12  57   0   8   3   2  62.7   4   4.00   0.00   2   0     0.00 100.00   0   0.00   1
 178  13  57   0   8   3   2  63.7   7   1.56   0.70   3   0     0.00  22.22   0   0.70   1
 178  14  57   0   8   3   2  70.9  50   0.00   2.90   3   1    -0.50   0.00   0   2.90   0
 179   1  70   0   2   1   1   0.0   0   0.00   0.00   2   0     0.00   0.00   0   0.00   1
 179   2  70   0   2   1   1   6.0  42  42.00   0.00   2   0     0.00 100.00   0   0.00   0
 179   3  70   0   2   1   1  12.0  42  26.73   0.20   3   0     0.00  63.64   0   0.20   0
 179   4  70   0   2   1   1  19.0  49  24.50   0.00   2   0     0.00  50.00   0   0.00   0
 179   5  70   0   2   1   1  44.0 175 175.00   0.00   2   1     0.21 100.00   0   0.00   0
 179   6  70   0   2   1   1  53.0  63  63.00   0.00   2   0     0.00 100.00   1   0.00   0
 179   7  70   0   2   1   1  59.0  42  38.14   0.10   3   1    -0.21  90.82   0   0.10   0
 179   8  70   0   2   1   1  62.0  21  16.80   0.00   2   0     0.00  80.00   1   0.00   0
 179   9  70   0   2   1   1  66.0  28  18.67   0.20   3   1    -0.19  66.67   0   0.20   0
 179  10  70   0   2   1   1  69.0  21  17.18   0.00   2   0     0.00  81.82   1   0.00   0
 179  11  70   0   2   1   1  72.0  21  21.00   0.00   2   0     0.00 100.00   0   0.00   0
 179  12  70   0   2   1   1  75.0  21  21.00   0.00   2   0     0.00 100.00   0   0.00   0
 179  13  70   0   2   1   1  79.0  28  28.00   0.00   2   0     0.00 100.00   0   0.00   0
 179  14  70   0   2   1   1  85.0  42  42.00   0.00   2   0     0.00 100.00   0   0.00   0
 180   1  53   0   2   1   1   0.0   0   0.00   0.80   3   0     0.00   0.00   0   0.80   1
 180   2  53   0   2   1   1  15.3 107   0.00   0.80   3   0     0.00   0.00   0   0.80   0
 180   3  53   0   2   1   1  23.0  54   0.00   0.80   3   0     0.00   0.00   0   0.80   0
 180   4  53   0   2   1   1  33.0  70   0.00   0.70   3   0     0.00   0.00   0   0.70   0
 180   5  53   0   2   1   1  45.0  84   0.00   0.30   3   0     0.00   0.00   0   0.30   0
 180   6  53   0   2   1   1  58.0  91  56.85   0.00   2   0     0.00  62.47   0   0.00   0
 180   7  53   0   2   1   1  59.0   7   7.00   0.00   2   1     0.36 100.00   0   0.00   1
 180   8  53   0   2   1   1  61.0  14  10.00   0.20   3   0     0.00  71.43   1   0.20   0
 180   9  53   0   2   1   1  64.0  21   0.00   0.20   3   1    -0.39   0.00   0   0.20   0
 180  10  53   0   2   1   1  67.0  21  12.60   0.00   2   0     0.00  60.00   1   0.00   0
 180  11  53   0   2   1   1  71.0  28  28.00   0.00   2   0     0.00 100.00   0   0.00   0
 180  12  53   0   2   1   1  80.0  63   6.30   0.90   3   1    -0.75  10.00   0   0.90   0
 180  13  53   0   2   1   1  83.0  21   3.82   0.00   2   0     0.00  18.18   1   0.00   0
 180  14  53   0   2   1   1  87.0  28   8.01   0.50   3   1    -0.43  28.61   0   0.50   0
 181   1  64   0  22   2   4   0.0   0   0.00  -0.43   1   1     0.50   0.00   0   0.43   1
 181   2  64   0  22   2   4   6.9  48  24.87   0.00   2   0     0.00  51.81   1   0.00   0
 181   3  64   0  22   2   4  14.9  56  56.00   0.00   2   0     0.00 100.00   0   0.00   0
 181   4  64   0  22   2   4  22.9  56  56.00   0.00   2   1    -0.50 100.00   0   0.00   0
 181   5  64   0  22   2   4  41.0 127 127.00   0.00   2   1     0.50 100.00   1   0.00   0
 181   6  64   0  22   2   4  48.0  49  49.00   0.00   2   0     0.00 100.00   1   0.00   0
 181   7  64   0  22   2   4  55.0  49  21.19  -0.70   1   0     0.00  43.24   0   0.70   0
 181   8  64   0  22   2   4  60.0  35   0.00  -0.43   1   1     1.00   0.00   0   0.43   0
 181   9  64   0  22   2   4  61.0   7   0.50   0.00   2   0     0.00   7.14   1   0.00   1
 181  10  64   0  22   2   4  63.0  14   1.56  -0.27   1   1     0.75  11.11   0   0.27   0
 181  11  64   0  22   2   4  64.0   7   3.50   0.00   2   0     0.00  50.00   1   0.00   1
 181  12  64   0  22   2   4  66.0  14  14.00   0.00   2   0     0.00 100.00   0   0.00   0
 181  13  64   0  22   2   4  69.0  21  21.00   0.00   2   0     0.00 100.00   0   0.00   0
 181  14  64   0  22   2   4  73.0  28  28.00   0.00   2   0     0.00 100.00   0   0.00   0
 182   1  71   1   2   1   1   0.0   0   0.00   0.50   3   0     0.00   0.00   0   0.50   1
 182   2  71   1   2   1   1   8.0  56   0.00   0.00   2   0     0.00   0.00   0   0.00   0
 182   3  71   1   2   1   1  16.0  56   0.00   0.30   3   0     0.00   0.00   0   0.30   0
 182   4  71   1   2   1   1  24.0  56   0.00   0.40   3   1    -0.28   0.00   0   0.40   0
 182   5  71   1   2   1   1  27.0  21   7.00   0.00   2   0     0.00  33.33   1   0.00   0
 182   6  71   1   2   1   1  31.0  28  28.00   0.00   2   0     0.00 100.00   0   0.00   0
 182   7  71   1   2   1   1  37.0  42  42.00   0.00   2   0     0.00 100.00   0   0.00   0
 182   8  71   1   2   1   1  43.0  42  42.00   0.00   2   0     0.00 100.00   0   0.00   0
 182   9  71   1   2   1   1  51.0  56  56.00   0.00   2   0     0.00 100.00   0   0.00   0
 182  10  71   1   2   1   1  61.9  76  76.00   0.00   2   0     0.00 100.00   0   0.00   0
 182  11  71   1   2   1   1  74.1  86  86.00   0.00   2   0     0.00 100.00   0   0.00   0
 182  12  71   1   2   1   1  86.1  84  84.00   0.00   2   0     0.00 100.00   0   0.00   0
 182  13  71   1   2   1   1  98.1  84  50.91  -0.13   1   0     0.00  60.61   0   0.13   0
 182  14  71   1   2   1   1  99.1   7   3.04   0.00   2   0     0.00  43.48   0   0.00   1
 183   1  50   1  10   4   1   0.0   0   0.00   0.00   2   0     0.00   0.00   0   0.00   1
 183   2  50   1  10   4   1   6.0  42  12.92   0.90   3   1    -0.21  30.77   0   0.90   0
 183   3  50   1  10   4   1  13.1  50   0.00   1.00   3   1    -0.21   0.00   1   1.00   0
 183   4  50   1  10   4   1  18.0  34   7.85   0.00   2   0     0.00  23.08   1   0.00   0
 183   5  50   1  10   4   1  32.0  98  98.00   0.00   2   1     0.21 100.00   0   0.00   0
 183   6  50   1  10   4   1  34.4  17  17.00   0.00   2   0     0.00 100.00   1   0.00   0
 183   7  50   1  10   4   1  37.4  21  21.00   0.00   2   1     1.00 100.00   0   0.00   0
 183   8  50   1  10   4   1  38.4   7   5.25   0.20   3   0     0.00  75.00   1   0.20   1
 183   9  50   1  10   4   1  40.4  14   9.33   0.00   2   1     0.50  66.67   0   0.00   0
 183  10  50   1  10   4   1  41.4   7   2.80   0.60   3   0     0.00  40.00   1   0.60   1
 183  11  50   1  10   4   1  45.4  28  12.75   0.00   2   0     0.00  45.52   0   0.00   0
 183  12  50   1  10   4   1  46.4   7   1.84   1.40   3   0     0.00  26.32   0   1.40   1
 183  13  50   1  10   4   1  48.4  14   0.00   3.70   3   1    -0.50   0.00   0   3.70   0
 183  14  50   1  10   4   1  49.4   7   0.68   0.00   2   0     0.00   9.76   1   0.00   1
 184   1  62   1  18   4   1   0.0   0   0.00   0.00   2   0     0.00   0.00   0   0.00   1
 184   2  62   1  18   4   1   7.0  49  49.00   0.00   2   1     0.21 100.00   0   0.00   0
 184   3  62   1  18   4   1  10.0  21  21.00   0.00   2   0     0.00 100.00   1   0.00   0
 184   4  62   1  18   4   1  14.6  32  32.00   0.00   2   0     0.00 100.00   0   0.00   0
 184   5  62   1  18   4   1  25.4  76  76.00   0.00   2   1    -0.27 100.00   0   0.00   0
 184   6  62   1  18   4   1  28.4  21  21.00   0.00   2   0     0.00 100.00   1   0.00   0
 184   7  62   1  18   4   1  32.4  28  28.00   0.00   2   1    -0.30 100.00   0   0.00   0
 184   8  62   1  18   4   1  36.4  28  28.00   0.00   2   0     0.00 100.00   1   0.00   0
 184   9  62   1  18   4   1  42.4  42  42.00   0.00   2   0     0.00 100.00   0   0.00   0
 184  10  62   1  18   4   1  48.4  42  42.00   0.00   2   0     0.00 100.00   0   0.00   0
 184  11  62   1  18   4   1  54.4  42  42.00   0.00   2   1    -0.21 100.00   0   0.00   0
 184  12  62   1  18   4   1  59.4  35  22.11  -0.35   1   0     0.00  63.16   1   0.35   0
 184  13  62   1  18   4   1  63.4  28   0.00   0.00   2   0     0.00   0.00   0   0.00   0
 184  14  62   1  18   4   1  69.4  42   0.00  -0.19   1   0     0.00   0.00   0   0.19   0
 185   1  72   0   9   3   1   0.0   0   0.00   0.20   3   0     0.00   0.00   0   0.20   1
 185   2  72   0   9   3   1   5.9  41   0.00   0.30   3   0     0.00   0.00   0   0.30   0
 185   3  72   0   9   3   1  14.9  63  31.50   0.00   2   0     0.00  50.00   0   0.00   0
 185   4  72   0   9   3   1  20.9  42  42.00   0.00   2   0     0.00 100.00   0   0.00   0
 185   5  72   0   9   3   1  28.9  56   9.88   0.70   3   1    -1.00  17.63   0   0.70   0
 185   6  72   0   9   3   1  31.9  21   0.00   0.05   3   1    -0.39   0.00   1   0.05   0
 185   7  72   0   9   3   1  34.9  21  19.76   0.00   2   0     0.00  94.12   1   0.00   0
 185   8  72   0   9   3   1  38.9  28  28.00   0.00   2   0     0.00 100.00   0   0.00   0
 185   9  72   0   9   3   1  44.9  42  42.00   0.00   2   0     0.00 100.00   0   0.00   0
 185  10  72   0   9   3   1  51.0  43  43.00   0.00   2   0     0.00 100.00   0   0.00   0
 185  11  72   0   9   3   1  59.0  56  56.00   0.00   2   0     0.00 100.00   0   0.00   0
 185  12  72   0   9   3   1  66.9  55  55.00   0.00   2   0     0.00 100.00   0   0.00   0
 185  13  72   0   9   3   1  73.9  49  49.00   0.00   2   0     0.00 100.00   0   0.00   0
 185  14  72   0   9   3   1  81.9  56  56.00   0.00   2   0     0.00 100.00   0   0.00   0
 187   1  84   1  24   4   1   0.0   0   0.00   0.45   3   0     0.00   0.00   0   0.45   1
 187   2  84   1  24   4   1   6.0  42   7.63   0.00   2   0     0.00  18.16   0   0.00   0
 187   3  84   1  24   4   1  10.0  28   3.11   0.80   3   0     0.00  11.11   0   0.80   0
 187   4  84   1  24   4   1  16.0  42   0.00   0.60   3   0     0.00   0.00   0   0.60   0
 187   5  84   1  24   4   1  24.0  56   0.00   0.35   3   0     0.00   0.00   0   0.35   0
 187   6  84   1  24   4   1  32.0  56   0.00   0.70   3   0     0.00   0.00   0   0.70   0
 187   7  84   1  24   4   1  43.7  82  37.85   0.00   2   0     0.00  46.15   0   0.00   0
 187   8  84   1  24   4   1  44.7   7   7.00   0.00   2   1     0.56 100.00   0   0.00   1
 187   9  84   1  24   4   1  46.7  14  14.00   0.00   2   1     0.45 100.00   1   0.00   0
 187  10  84   1  24   4   1  48.7  14   9.33   0.20   3   1    -0.33  66.67   1   0.20   0
 187  11  84   1  24   4   1  50.7  14   0.00   0.40   3   1    -0.39   0.00   1   0.40   0
 187  12  84   1  24   4   1  52.7  14   8.11   0.00   2   0     0.00  57.89   1   0.00   0
 187  13  84   1  24   4   1  55.7  21  21.00   0.00   2   0     0.00 100.00   0   0.00   0
 187  14  84   1  24   4   1  59.7  28  28.00   0.00   2   0     0.00 100.00   0   0.00   0
 188   1  78   0  23   4   2   0.0   0   0.00  -0.35   1   1     0.14   0.00   0   0.35   1
 188   2  78   0  23   4   2   4.0  28  18.64   0.00   2   0     0.00  66.57   1   0.00   0
 188   3  78   0  23   4   2   9.0  35  35.00   0.00   2   1     0.11 100.00   0   0.00   0
 188   4  78   0  23   4   2  12.0  21  21.00   0.00   2   1     0.52 100.00   1   0.00   0
 188   5  78   0  23   4   2  13.0   7   3.68   0.90   3   0     0.00  52.63   1   0.90   1
 188   6  78   0  23   4   2  15.0  14   0.00   0.40   3   0     0.00   0.00   0   0.40   0
 188   7  78   0  23   4   2  18.1  22   0.00   1.10   3   1    -0.29   0.00   0   1.10   0
 188   8  78   0  23   4   2  20.0  13   0.00   0.60   3   0     0.00   0.00   1   0.60   1
 188   9  78   0  23   4   2  22.0  14   0.00   0.50   3   0     0.00   0.00   0   0.50   0
 188  10  78   0  23   4   2  25.0  21   0.00   0.68   3   0     0.00   0.00   0   0.68   0
 188  11  78   0  23   4   2  29.0  28   0.00   1.15   3   1    -0.29   0.00   0   1.15   0
 188  12  78   0  23   4   2  32.0  21   4.35   0.00   2   0     0.00  20.73   1   0.00   0
 188  13  78   0  23   4   2  34.0  14  14.00   0.00   2   0     0.00 100.00   0   0.00   0
 188  14  78   0  23   4   2  37.0  21   0.40   2.60   3   1    -0.48   1.89   0   2.60   0
 189   1  87   0  25   1   1   0.0   0   0.00   0.50   3   0     0.00   0.00   0   0.50   1
 189   2  87   0  25   1   1   7.1  50   0.00   1.50   3   1    -0.29   0.00   0   1.50   0
 189   3  87   0  25   1   1  10.1  21   1.31   0.00   2   0     0.00   6.24   1   0.00   0
 189   4  87   0  25   1   1  17.6  52  39.00  -0.30   1   0     0.00  75.00   0   0.30   0
 189   5  87   0  25   1   1  19.6  14   0.00  -0.20   1   1     0.46   0.00   0   0.20   0
 189   6  87   0  25   1   1  20.6   7   5.60   0.00   2   0     0.00  80.00   1   0.00   1
 189   7  87   0  25   1   1  22.6  14   2.33   1.00   3   1    -0.73  16.67   0   1.00   0
 189   8  87   0  25   1   1  24.6  14   5.25   0.00   2   0     0.00  37.50   1   0.00   0
 189   9  87   0  25   1   1  27.4  20  14.55  -0.15   1   1     0.36  72.73   0   0.15   0
 189  10  87   0  25   1   1  29.4  14   0.00  -0.30   1   1     0.56   0.00   1   0.30   0
 189  11  87   0  25   1   1  30.6   8   2.91   1.45   3   1    -0.36  36.36   1   1.45   1
 189  12  87   0  25   1   1  31.6   7   2.35  -0.53   1   1     0.28  33.56   1   0.53   1
 189  13  87   0  25   1   1  32.6   7   3.93   0.25   3   1    -0.42  56.18   1   0.25   1
 189  14  87   0  25   1   1  33.6   7   0.00   0.80   3   1    -0.61   0.00   1   0.80   1
 190   1  86   0  29   1   1   0.0   0   0.00   0.60   3   0     0.00   0.00   0   0.60   1
 190   2  86   0  29   1   1   6.0  42   0.00   0.90   3   1    -0.07   0.00   0   0.90   0
 190   3  86   0  29   1   1   6.6   4   1.91  -0.19   1   0     0.00  47.85   1   0.19   1
 190   4  86   0  29   1   1   8.6  14   6.18   0.00   2   1     0.29  44.12   0   0.00   0
 190   5  86   0  29   1   1  10.0  10  10.00   0.00   2   0     0.00 100.00   1   0.00   1
 190   6  86   0  29   1   1  12.0  14   2.80   0.20   3   1    -0.15  20.00   0   0.20   0
 190   7  86   0  29   1   1  14.0  14   0.00   0.70   3   1    -0.22   0.00   1   0.70   0
 190   8  86   0  29   1   1  16.0  14   0.00   0.10   3   1    -0.11   0.00   1   0.10   0
 190   9  86   0  29   1   1  17.0   7   6.07   0.00   2   0     0.00  86.67   1   0.00   1
 190  10  86   0  29   1   1  19.0  14   6.53  -0.40   1   1     0.19  46.67   0   0.40   0
 190  11  86   0  29   1   1  20.0   7   0.00  -0.19   1   1     0.04   0.00   1   0.19   1
 190  12  86   0  29   1   1  22.0  14   7.18   0.00   2   1     0.10  51.28   1   0.00   0
 190  13  86   0  29   1   1  24.0  14  14.00   0.00   2   0     0.00 100.00   1   0.00   0
 190  14  86   0  29   1   1  27.0  21  21.00   0.00   2   0     0.00 100.00   0   0.00   0
 191   1  75   1   8   3   2   0.0   0   0.00   0.00   2   1     0.29   0.00   0   0.00   1
 191   2  75   1   8   3   2   2.0  14  14.00   0.00   2   0     0.00 100.00   1   0.00   0
 191   3  75   1   8   3   2   5.0  21   0.00   0.80   3   0     0.00   0.00   0   0.80   0
 191   4  75   1   8   3   2   9.0  28   0.00   0.50   3   0     0.00   0.00   0   0.50   0
 191   5  75   1   8   3   2  11.6  18  12.00   0.00   2   1     1.50  66.67   0   0.00   0
 191   6  75   1   8   3   2  12.0   3   3.00   0.00   2   0     0.00 100.00   1   0.00   1
 191   7  75   1   8   3   2  13.0   7   0.58   1.10   3   1    -1.72   8.33   0   1.10   1
 191   8  75   1   8   3   2  14.0   7   1.69   0.00   2   0     0.00  24.14   1   0.00   1
 191   9  75   1   8   3   2  15.7  12   8.40   0.15   3   0     0.00  70.00   0   0.15   1
 191  10  75   1   8   3   2  17.7  14   0.00   0.70   3   0     0.00   0.00   0   0.70   0
 191  11  75   1   8   3   2  20.7  21   0.00   0.20   3   0     0.00   0.00   0   0.20   0
 191  12  75   1   8   3   2  25.7  35   0.00   1.10   3   1    -0.20   0.00   0   1.10   0
 191  13  75   1   8   3   2  26.7   7   0.58   0.00   2   0     0.00   8.33   1   0.00   1
 191  14  75   1   8   3   2  29.7  21   1.45   1.35   3   1    -0.24   6.91   0   1.35   0
 193   1  78   1  31   3   4   0.0   0   0.00   0.00   2   0     0.00   0.00   0   0.00   1
 193   2  78   1  31   3   4   6.0  42  42.00   0.00   2   0     0.00 100.00   0   0.00   0
 193   3  78   1  31   3   4  14.0  56  56.00   0.00   2   0     0.00 100.00   0   0.00   0
 193   4  78   1  31   3   4  20.0  42  42.00   0.00   2   0     0.00 100.00   0   0.00   0
 193   5  78   1  31   3   4  28.0  56  33.60   0.40   3   1    -0.14  60.00   0   0.40   0
 193   6  78   1  31   3   4  30.0  14   6.36   0.00   2   0     0.00  45.45   1   0.00   0
 193   7  78   1  31   3   4  33.0  21  21.00   0.00   2   0     0.00 100.00   0   0.00   0
 193   8  78   1  31   3   4  37.0  28  28.00   0.00   2   0     0.00 100.00   0   0.00   0
 193   9  78   1  31   3   4  43.0  42  42.00   0.00   2   0     0.00 100.00   0   0.00   0
 193  10  78   1  31   3   4  51.0  56  56.00   0.00   2   0     0.00 100.00   0   0.00   0
 193  11  78   1  31   3   4  59.0  56   0.00  -0.07   1   0     0.00   0.00   0   0.07   0
 193  12  78   1  31   3   4  60.0   7   0.00  -0.07   1   1     0.31   0.00   0   0.07   1
 193  13  78   1  31   3   4  62.0  14   0.00   0.00   2   0     0.00   0.00   1   0.00   0
 193  14  78   1  31   3   4  65.0  21  21.00   0.00   2   0     0.00 100.00   0   0.00   0
 195   1  77   0  29   1   1   0.0   0   0.00   0.00   2   1     0.05   0.00   0   0.00   1
 195   2  77   0  29   1   1   7.0  49  49.00   0.00   2   1     0.05 100.00   1   0.00   0
 195   3  77   0  29   1   1  13.0  42  18.83   0.80   3   1     0.30  44.83   1   0.80   0
 195   4  77   0  29   1   1  19.0  42   0.00   0.55   3   0     0.00   0.00   1   0.55   0
 195   5  77   0  29   1   1  34.0 105  60.60   0.00   2   0     0.00  57.72   0   0.00   0
 195   6  77   0  29   1   1  41.0  49  33.41   0.35   3   0     0.00  68.18   0   0.35   0
 195   7  77   0  29   1   1  48.0  49  28.80  -0.35   1   1     0.78  58.77   0   0.35   0
 195   8  77   0  29   1   1  50.6  18  10.91   0.30   3   0     0.00  60.61   1   0.30   0
 195   9  77   0  29   1   1  53.6  21  14.70   0.00   2   1     0.43  70.00   0   0.00   0
 195  10  77   0  29   1   1  54.6   7   3.92   0.55   3   0     0.00  56.00   1   0.55   1
 195  11  77   0  29   1   1  57.6  21   0.00   0.75   3   0     0.00   0.00   0   0.75   0
 195  12  77   0  29   1   1  68.7  78   0.00   2.40   3   1    -0.71   0.00   0   2.40   0
 195  13  77   0  29   1   1  69.7   7   0.89   0.00   2   0     0.00  12.73   1   0.00   1
 195  14  77   0  29   1   1  70.7   7   1.09   1.90   3   1    -0.56  15.56   0   1.90   1
 196   1  76   1   2   1   1   0.0   0   0.00   0.00   2   0     0.00   0.00   0   0.00   1
 196   2  76   1   2   1   1   4.9  34  14.55   0.20   3   1    -0.22  42.80   0   0.20   0
 196   3  76   1   2   1   1   8.7  27   0.00   0.40   3   1    -0.53   0.00   1   0.40   0
 196   4  76   1   2   1   1  11.7  21   0.00   0.55   3   1    -0.50   0.00   1   0.55   0
 196   5  76   1   2   1   1  14.7  21  11.05  -0.35   1   1     0.25  52.63   1   0.35   0
 196   6  76   1   2   1   1  15.4   5   1.82   0.00   2   0     0.00  36.36   1   0.00   1
 196   7  76   1   2   1   1  17.4  14  14.00   0.00   2   0     0.00 100.00   0   0.00   0
 196   8  76   1   2   1   1  20.7  23  23.00   0.00   2   0     0.00 100.00   0   0.00   0
 196   9  76   1   2   1   1  24.7  28  28.00   0.00   2   0     0.00 100.00   0   0.00   0
 196  10  76   1   2   1   1  30.4  40  40.00   0.00   2   0     0.00 100.00   0   0.00   0
 196  11  76   1   2   1   1  36.0  39  39.00   0.00   2   0     0.00 100.00   0   0.00   0
 196  12  76   1   2   1   1  44.9  62  62.00   0.00   2   0     0.00 100.00   0   0.00   0
 196  13  76   1   2   1   1  53.0  57  49.03  -0.13   1   0     0.00  86.02   0   0.13   0
 196  14  76   1   2   1   1  55.0  14   0.00  -0.13   1   1     0.35   0.00   0   0.13   0
 197   1  72   1  43   4   3   0.0   0   0.00   0.00   2   0     0.00   0.00   0   0.00   1
 197   2  72   1  43   4   3   8.0  56  56.00   0.00   2   0     0.00 100.00   0   0.00   0
 197   3  72   1  43   4   3  16.0  56  56.00   0.00   2   0     0.00 100.00   0   0.00   0
 197   4  72   1  43   4   3  22.0  42  42.00   0.00   2   0     0.00 100.00   0   0.00   0
 197   5  72   1  43   4   3  46.0 168 120.99   0.35   3   1     0.19  72.02   0   0.35   0
 197   6  72   1  43   4   3  52.0  42  30.21   0.00   2   0     0.00  71.93   1   0.00   0
 197   7  72   1  43   4   3  58.0  42  42.00   0.00   2   1     0.01 100.00   0   0.00   0
 197   8  72   1  43   4   3  63.0  35  35.00   0.00   2   0     0.00 100.00   1   0.00   0
 197   9  72   1  43   4   3  69.0  42  28.00  -0.20   1   0     0.00  66.67   0   0.20   0
 197  10  72   1  43   4   3  75.0  42  13.33   1.95   3   1    -0.30  31.75   0   1.95   0
 197  11  72   1  43   4   3  76.0   7   1.85   0.00   2   0     0.00  26.42   1   0.00   1
 197  12  72   1  43   4   3  78.0  14  14.00   0.00   2   0     0.00 100.00   0   0.00   0
 197  13  72   1  43   4   3  81.0  21   0.00   0.10   3   0     0.00   0.00   0   0.10   0
 197  14  72   1  43   4   3  85.0  28  25.45   0.00   2   0     0.00  90.91   0   0.00   0
 198   1  47   1  37   2   3   0.0   0   0.00  -0.05   1   1    -2.00   0.00   0   0.05   1
 198   2  47   1  37   2   3   6.0  42  39.67   0.00   2   0     0.00  94.44   1   0.00   0
 198   3  47   1  37   2   3   9.7  26  15.79  -0.55   1   0     0.00  60.71   0   0.55   0
 198   4  47   1  37   2   3  12.0  16   8.35   0.00   2   0     0.00  52.17   0   0.00   0
 198   5  47   1  37   2   3  26.0  98  98.00   0.00   2   1     2.04 100.00   0   0.00   0
 198   6  47   1  37   2   3  34.0  56  35.64  -0.20   1   1     0.07  63.64   1   0.20   0
 198   7  47   1  37   2   3  41.0  49  27.20   0.00   2   0     0.00  55.51   1   0.00   0
 198   8  47   1  37   2   3  47.0  42  42.00   0.00   2   0     0.00 100.00   0   0.00   0
 198   9  47   1  37   2   3  53.0  42  42.00   0.00   2   0     0.00 100.00   0   0.00   0
 198  10  47   1  37   2   3  59.0  42  42.00   0.00   2   0     0.00 100.00   0   0.00   0
 198  11  47   1  37   2   3  65.0  42  42.00   0.00   2   0     0.00 100.00   0   0.00   0
 198  12  47   1  37   2   3  73.0  56  56.00   0.00   2   0     0.00 100.00   0   0.00   0
 198  13  47   1  37   2   3  85.1  85  42.50  -0.30   1   0     0.00  50.00   0   0.30   0
 198  14  47   1  37   2   3  86.1   7   0.00  -0.35   1   1     0.35   0.00   0   0.35   1
 199   1  45   1   8   3   2   0.0   0   0.00   0.00   2   0     0.00   0.00   0   0.00   1
 199   2  45   1   8   3   2   7.0  49  49.00   0.00   2   0     0.00 100.00   0   0.00   0
 199   3  45   1   8   3   2  13.0  42  42.00   0.00   2   1     0.25 100.00   0   0.00   0
 199   4  45   1   8   3   2  16.0  21  21.00   0.00   2   0     0.00 100.00   1   0.00   0
 199   5  45   1   8   3   2  43.7 194 194.00   0.00   2   1    -0.04 100.00   0   0.00   0
 199   6  45   1   8   3   2  48.7  35  18.23  -0.69   1   1     0.29  52.08   1   0.69   0
 199   7  45   1   8   3   2  53.7  35  13.50   0.90   3   0     0.00  38.56   1   0.90   0
 199   8  45   1   8   3   2  60.1  45  23.68   0.00   2   0     0.00  52.63   0   0.00   0
 199   9  45   1   8   3   2  62.1  14  14.00   0.00   2   0     0.00 100.00   0   0.00   0
 199  10  45   1   8   3   2  69.1  49  24.50  -0.50   1   1     0.25  50.00   0   0.50   0
 199  11  45   1   8   3   2  70.1   7   4.08   0.00   2   0     0.00  58.33   1   0.00   1
 199  12  45   1   8   3   2  72.1  14  14.00   0.00   2   1     0.80 100.00   0   0.00   0
 199  13  45   1   8   3   2  73.1   7   3.50  -0.10   1   1     0.45  50.00   1   0.10   1
 199  14  45   1   8   3   2  74.1   7   4.67   0.40   3   0     0.00  66.67   1   0.40   1
 200   1  63   0  22   2   3   0.0   0   0.00   0.00   2   0     0.00   0.00   0   0.00   1
 200   2  63   0  22   2   3   8.0  56  56.00   0.00   2   0     0.00 100.00   0   0.00   0
 200   3  63   0  22   2   3  17.9  69  31.36  -0.30   1   0     0.00  45.45   0   0.30   0
 200   4  63   0  22   2   3  18.9   7   3.50   0.00   2   1     0.07  50.00   0   0.00   1
 200   5  63   0  22   2   3  21.0  15  15.00   0.00   2   0     0.00 100.00   1   0.00   0
 200   6  63   0  22   2   3  24.0  21  21.00   0.00   2   0     0.00 100.00   0   0.00   0
 200   7  63   0  22   2   3  28.0  28  28.00   0.00   2   0     0.00 100.00   0   0.00   0
 200   8  63   0  22   2   3  34.0  42  14.00   0.10   3   1    -0.14  33.33   0   0.10   0
 200   9  63   0  22   2   3  36.0  14  12.25   0.00   2   0     0.00  87.50   1   0.00   0
 200  10  63   0  22   2   3  40.0  28  28.00   0.00   2   1    -0.57 100.00   0   0.00   0
 200  11  63   0  22   2   3  45.7  40  36.36  -0.10   1   0     0.00  90.91   1   0.10   0
 200  12  63   0  22   2   3  46.7   7   6.00   0.00   2   0     0.00  85.71   0   0.00   1
 200  13  63   0  22   2   3  49.0  16  16.00   0.00   2   0     0.00 100.00   0   0.00   0
 200  14  63   0  22   2   3  52.0  21  14.00  -0.10   1   0     0.00  66.67   0   0.10   0
 201   1  73   1  27   1   1   0.0   0   0.00   0.00   2   0     0.00   0.00   0   0.00   1
 201   2  73   1  27   1   1   7.7  54  54.00   0.00   2   0     0.00 100.00   0   0.00   0
 201   3  73   1  27   1   1  13.7  42  31.47   0.30   3   0     0.00  74.93   0   0.30   0
 201   4  73   1  27   1   1  19.7  42   0.00   0.75   3   0     0.00   0.00   0   0.75   0
 201   5  73   1  27   1   1  25.9  43   0.00   0.70   3   0     0.00   0.00   0   0.70   0
 201   6  73   1  27   1   1  56.0 211   0.00   0.40   3   1     0.14   0.00   0   0.40   0
 201   7  73   1  27   1   1  62.0  42   0.00   1.35   3   1    -0.28   0.00   1   1.35   0
 201   8  73   1  27   1   1  68.0  42   0.00   2.80   3   1    -0.86   0.00   1   2.80   0
 201   9  73   1  27   1   1  69.0   7   0.00   0.15   3   0     0.00   0.00   1   0.15   1
 201  10  73   1  27   1   1  71.0  14  11.00   0.00   2   0     0.00  78.57   0   0.00   0
 201  11  73   1  27   1   1  72.0   7   2.57   0.95   3   0     0.00  36.67   0   0.95   1
 201  12  73   1  27   1   1  74.0  14   0.00   1.30   3   0     0.00   0.00   0   1.30   0
 201  13  73   1  27   1   1  77.0  21   0.00   0.80   3   0     0.00   0.00   0   0.80   0
 201  14  73   1  27   1   1  82.0  35   0.00   1.50   3   1    -0.16   0.00   0   1.50   0
 202   1  67   0   8   3   2   0.0   0   0.00   0.60   3   0     0.00   0.00   0   0.60   1
 202   2  67   0   8   3   2   6.0  42   0.00   0.75   3   0     0.00   0.00   0   0.75   0
 202   3  67   0   8   3   2  12.0  42   0.00   0.10   3   0     0.00   0.00   0   0.10   0
 202   4  67   0   8   3   2  19.0  49   0.00   0.00   2   0     0.00   0.00   0   0.00   0
 202   5  67   0   8   3   2  36.1 120   0.00   0.35   3   1    -0.50   0.00   0   0.35   0
 202   6  67   0   8   3   2  43.4  51   0.00   0.20   3   0     0.00   0.00   1   0.20   0
 202   7  67   0   8   3   2  56.9  94   0.00   0.00   2   0     0.00   0.00   0   0.00   0
 202   8  67   0   8   3   2  63.9  49  49.00   0.00   2   0     0.00 100.00   0   0.00   0
 202   9  67   0   8   3   2  69.9  42   7.00   0.50   3   0     0.00  16.67   0   0.50   0
 202  10  67   0   8   3   2  77.9  56   0.00   0.80   3   0     0.00   0.00   0   0.80   0
 202  11  67   0   8   3   2  85.9  56   0.00   0.00   2   0     0.00   0.00   0   0.00   0
 202  12  67   0   8   3   2  97.9  84   0.00   1.30   3   1    -0.41   0.00   0   1.30   0
 202  13  67   0   8   3   2  99.4  11   4.68  -0.05   1   0     0.00  42.55   1   0.05   1
 202  14  67   0   8   3   2 100.4   7   0.00   0.00   2   1     0.62   0.00   0   0.00   1
 203   1  77   0  44   1   1   0.0   0   0.00   0.00   2   0     0.00   0.00   0   0.00   1
 203   2  77   0  44   1   1   3.0  21  21.00   0.00   2   0     0.00 100.00   0   0.00   0
 203   3  77   0  44   1   1   7.0  28  28.00   0.00   2   0     0.00 100.00   0   0.00   0
 203   4  77   0  44   1   1  11.0  28   0.00  -0.30   1   1     0.14   0.00   0   0.30   0
 203   5  77   0  44   1   1  12.0   7   2.33   0.00   2   0     0.00  33.33   1   0.00   1
 203   6  77   0  44   1   1  14.4  17   5.10  -0.35   1   1     0.27  30.00   0   0.35   0
 203   7  77   0  44   1   1  15.4   7   2.92   1.05   3   1    -0.35  41.67   1   1.05   1
 203   8  77   0  44   1   1  17.4  14   6.57  -0.08   1   1     0.16  46.95   1   0.08   0
 203   9  77   0  44   1   1  18.4   7   0.00   0.00   2   0     0.00   0.00   1   0.00   1
 203  10  77   0  44   1   1  20.4  14  14.00   0.00   2   0     0.00 100.00   0   0.00   0
 203  11  77   0  44   1   1  23.4  21  21.00   0.00   2   0     0.00 100.00   0   0.00   0
 203  12  77   0  44   1   1  27.4  28  28.00   0.00   2   0     0.00 100.00   0   0.00   0
 203  13  77   0  44   1   1  34.4  49  31.96  -0.40   1   0     0.00  65.22   0   0.40   0
 203  14  77   0  44   1   1  35.4   7   0.00  -0.05   1   1     0.17   0.00   0   0.05   1
 204   1  66   1   2   1   1   0.0   0   0.00   0.00   2   0     0.00   0.00   0   0.00   1
 204   2  66   1   2   1   1   7.0  49  49.00   0.00   2   0     0.00 100.00   0   0.00   0
 204   3  66   1   2   1   1  16.1  64  16.25   2.35   3   1    -0.50  25.40   0   2.35   0
 204   4  66   1   2   1   1  17.1   7   1.33   0.00   2   0     0.00  18.97   1   0.00   1
 204   5  66   1   2   1   1  21.1  28  18.12   0.30   3   1    -0.46  64.71   0   0.30   0
 204   6  66   1   2   1   1  23.1  14   7.65  -0.53   1   1     0.71  54.64   1   0.53   0
 204   7  66   1   2   1   1  31.3  57   9.05   0.00   2   0     0.00  15.87   1   0.00   0
 204   8  66   1   2   1   1  35.3  28  28.00   0.00   2   0     0.00 100.00   0   0.00   0
 204   9  66   1   2   1   1  39.3  28   9.67  -0.19   1   0     0.00  34.53   0   0.19   0
 204  10  66   1   2   1   1  41.3  14  10.63   0.00   2   0     0.00  75.95   0   0.00   0
 204  11  66   1   2   1   1  47.3  42  42.00   0.00   2   0     0.00 100.00   0   0.00   0
 204  12  66   1   2   1   1  53.3  42  42.00   0.00   2   0     0.00 100.00   0   0.00   0
 204  13  66   1   2   1   1  55.3  14   3.82  -0.80   1   1     0.82  27.27   0   0.80   0
 204  14  66   1   2   1   1  56.3   7   0.00  -0.19   1   1    -0.05   0.00   1   0.19   1
 205   1  54   0  31   3   4   0.0   0   0.00   0.00   2   0     0.00   0.00   0   0.00   1
 205   2  54   0  31   3   4   7.7  54  17.42   0.70   3   0     0.00  32.26   0   0.70   0
 205   3  54   0  31   3   4   9.7  14   0.00   0.70   3   1    -0.50   0.00   0   0.70   0
 205   4  54   0  31   3   4  12.6  20   4.44   0.00   2   0     0.00  22.22   1   0.00   0
 205   5  54   0  31   3   4  41.9 205 205.00   0.00   2   0     0.00 100.00   0   0.00   0
 205   6  54   0  31   3   4  50.6  61  49.35  -0.13   1   1     0.21  80.90   0   0.13   0
 205   7  54   0  31   3   4  53.6  21  17.77   0.00   2   0     0.00  84.62   1   0.00   0
 205   8  54   0  31   3   4  57.6  28  28.00   0.00   2   0     0.00 100.00   0   0.00   0
 205   9  54   0  31   3   4  63.6  42  42.00   0.00   2   0     0.00 100.00   0   0.00   0
 205  10  54   0  31   3   4  71.6  56  56.00   0.00   2   0     0.00 100.00   0   0.00   0
 205  11  54   0  31   3   4  79.6  56  42.03  -0.10   1   0     0.00  75.06   0   0.10   0
 205  12  54   0  31   3   4  81.6  14   0.00  -0.20   1   1     0.29   0.00   0   0.20   0
 205  13  54   0  31   3   4  82.4   6   3.00   0.00   2   0     0.00  50.00   1   0.00   1
 205  14  54   0  31   3   4  83.6   8   8.00   0.00   2   0     0.00 100.00   0   0.00   1
 206   1  44   1  31   3   3   0.0   0   0.00   0.00   2   0     0.00   0.00   0   0.00   1
 206   2  44   1  31   3   3   8.9  62   2.95   4.00   3   1    -0.50   4.76   0   4.00   0
 206   3  44   1  31   3   3   9.4   4   0.80   0.00   2   0     0.00  20.00   1   0.00   1
 206   4  44   1  31   3   3  10.6   8   5.71   0.40   3   0     0.00  71.43   0   0.40   1
 206   5  44   1  31   3   3  13.7  22   0.00   1.00   3   1    -0.50   0.00   0   1.00   0
 206   6  44   1  31   3   3  16.7  21   9.55  -0.20   1   1     0.50  45.45   1   0.20   0
 206   7  44   1  31   3   3  18.7  14   7.57   0.65   3   1    -0.32  54.05   1   0.65   0
 206   8  44   1  31   3   3  19.7   7   3.86   0.00   2   0     0.00  55.17   1   0.00   1
 206   9  44   1  31   3   3  21.7  14  14.00   0.00   2   0     0.00 100.00   0   0.00   0
 206  10  44   1  31   3   3  25.0  23   0.00   0.85   3   1    -0.18   0.00   0   0.85   0
 206  11  44   1  31   3   3  27.0  14   0.00   0.20   3   1     0.50   0.00   1   0.20   0
 206  12  44   1  31   3   3  30.4  24   0.00   1.05   3   1    -0.50   0.00   1   1.05   0
 206  13  44   1  31   3   3  31.6   8   3.20   0.00   2   0     0.00  40.00   1   0.00   1
 206  14  44   1  31   3   3  33.6  14  14.00   0.00   2   0     0.00 100.00   0   0.00   0
 207   1  83   1  28   1   1   0.0   0   0.00   0.35   3   0     0.00   0.00   0   0.35   1
 207   2  83   1  28   1   1   6.0  42   0.00   0.50   3   0     0.00   0.00   0   0.50   0
 207   3  83   1  28   1   1  13.1  50  25.00   0.00   2   0     0.00  50.00   0   0.00   0
 207   4  83   1  28   1   1  17.1  28  17.50   0.30   3   0     0.00  62.50   0   0.30   0
 207   5  83   1  28   1   1  24.1  49  35.64   0.00   2   0     0.00  72.73   0   0.00   0
 207   6  83   1  28   1   1  25.1   7   7.00   0.00   2   1     0.50 100.00   0   0.00   1
 207   7  83   1  28   1   1  27.1  14   8.40   0.50   3   0     0.00  60.00   1   0.50   0
 207   8  83   1  28   1   1  30.1  21   0.00   0.30   3   0     0.00   0.00   0   0.30   0
 207   9  83   1  28   1   1  34.1  28   0.00   0.40   3   0     0.00   0.00   0   0.40   0
 207  10  83   1  28   1   1  41.9  54  30.00   0.00   2   0     0.00  55.56   0   0.00   0
 207  11  83   1  28   1   1  49.9  56  40.00   0.20   3   0     0.00  71.43   0   0.20   0
 207  12  83   1  28   1   1  57.9  56   0.00   0.30   3   0     0.00   0.00   0   0.30   0
 207  13  83   1  28   1   1  69.9  84   0.00   0.30   3   0     0.00   0.00   0   0.30   0
 207  14  83   1  28   1   1  78.6  61  38.12  -0.30   1   1    -2.50  62.50   0   0.30   0
 209   1  83   1  26   4   1   0.0   0   0.00   0.55   3   0     0.00   0.00   0   0.55   1
 209   2  83   1  26   4   1   2.0  14   1.17   0.00   2   0     0.00   8.33   0   0.00   0
 209   3  83   1  26   4   1   7.0  35  35.00   0.00   2   1     0.10 100.00   0   0.00   0
 209   4  83   1  26   4   1  10.1  22  22.00   0.00   2   0     0.00 100.00   1   0.00   0
 209   5  83   1  26   4   1  18.9  61  20.33   1.00   3   1    -0.10  33.33   0   1.00   0
 209   6  83   1  26   4   1  24.9  42  19.30   0.00   2   1     0.14  45.95   1   0.00   0
 209   7  83   1  26   4   1  30.9  42   9.03   3.10   3   1    -0.29  21.50   1   3.10   0
 209   8  83   1  26   4   1  32.9  14   0.00   1.70   3   1    -0.10   0.00   1   1.70   0
 209   9  83   1  26   4   1  34.9  14   2.93   0.00   2   0     0.00  20.93   1   0.00   0
 209  10  83   1  26   4   1  37.0  15  15.00   0.00   2   1     0.25 100.00   0   0.00   0
 209  11  83   1  26   4   1  39.0  14  14.00   0.00   2   0     0.00 100.00   1   0.00   0
 209  12  83   1  26   4   1  41.0  14   2.55   0.45   3   0     0.00  18.18   0   0.45   0
 209  13  83   1  26   4   1  45.0  28   8.62   0.00   2   0     0.00  30.77   0   0.00   0
 209  14  83   1  26   4   1  47.0  14  14.00   0.00   2   1     0.18 100.00   0   0.00   0
 211   1  66   0  11   4   3   0.0   0   0.00  -0.45   1   0     0.00   0.00   0   0.45   1
 211   2  66   0  11   4   3   7.0  49  15.06   0.00   2   0     0.00  30.74   0   0.00   0
 211   3  66   0  11   4   3  13.0  42  42.00   0.00   2   0     0.00 100.00   0   0.00   0
 211   4  66   0  11   4   3  21.0  56  56.00   0.00   2   0     0.00 100.00   0   0.00   0
 211   5  66   0  11   4   3  49.0 196 196.00   0.00   2   1     0.50 100.00   0   0.00   0
 211   6  66   0  11   4   3  56.1  50  50.00   0.00   2   1    -0.50 100.00   1   0.00   0
 211   7  66   0  11   4   3  62.0  41  41.00   0.00   2   0     0.00 100.00   1   0.00   0
 211   8  66   0  11   4   3  68.0  42  42.00   0.00   2   0     0.00 100.00   0   0.00   0
 211   9  66   0  11   4   3  74.0  42  15.47   0.60   3   1    -0.37  36.84   0   0.60   0
 211  10  66   0  11   4   3  76.0  14   8.48  -0.05   1   0     0.00  60.61   1   0.05   0
 211  11  66   0  11   4   3  78.0  14  10.37   0.30   3   0     0.00  74.07   0   0.30   0
 211  12  66   0  11   4   3  81.0  21  14.00   0.00   2   0     0.00  66.67   0   0.00   0
 211  13  66   0  11   4   3  85.0  28  28.00   0.00   2   0     0.00 100.00   0   0.00   0
 211  14  66   0  11   4   3  91.0  42  42.00   0.00   2   0     0.00 100.00   0   0.00   0
 212   1  73   1  44   1   1   0.0   0   0.00   0.00   2   0     0.00   0.00   0   0.00   1
 212   2  73   1  44   1   1   8.0  56  56.00   0.00   2   0     0.00 100.00   0   0.00   0
 212   3  73   1  44   1   1  15.0  49  49.00   0.00   2   1     0.60 100.00   0   0.00   0
 212   4  73   1  44   1   1  21.0  42  42.00   0.00   2   0     0.00 100.00   1   0.00   0
 212   5  73   1  44   1   1  50.0 203  45.12   0.35   3   1    -0.10  22.23   0   0.35   0
 212   6  73   1  44   1   1  55.0  35   0.00   0.55   3   1    -0.15   0.00   1   0.55   0
 212   7  73   1  44   1   1  61.0  42   8.99   0.00   2   0     0.00  21.41   1   0.00   0
 212   8  73   1  44   1   1  62.0   7   5.25   0.05   3   0     0.00  75.00   0   0.05   1
 212   9  73   1  44   1   1  65.0  21  19.60   0.00   2   0     0.00  93.33   0   0.00   0
 212  10  73   1  44   1   1  68.0  21  21.00   0.00   2   0     0.00 100.00   0   0.00   0
 212  11  73   1  44   1   1  71.7  26  26.00   0.00   2   0     0.00 100.00   0   0.00   0
 212  12  73   1  44   1   1  75.0  23  23.00   0.00   2   1    -0.25 100.00   0   0.00   0
 212  13  73   1  44   1   1  78.0  21   0.00   0.10   3   1    -0.96   0.00   1   0.10   0
 212  14  73   1  44   1   1  84.0  42   0.00   0.30   3   0     0.00   0.00   1   0.30   0
 214   1  78   0   2   1   1   0.0   0   0.00   0.00   2   1     0.40   0.00   0   0.00   1
 214   2  78   0   2   1   1   6.0  42  42.00   0.00   2   0     0.00 100.00   1   0.00   0
 214   3  78   0   2   1   1  12.0  42   0.00   0.25   3   0     0.00   0.00   0   0.25   0
 214   4  78   0   2   1   1  20.0  56   0.00   0.10   3   0     0.00   0.00   0   0.10   0
 214   5  78   0   2   1   1  28.0  56  45.85   0.00   2   0     0.00  81.88   0   0.00   0
 214   6  78   0   2   1   1  35.0  49  49.00   0.00   2   0     0.00 100.00   0   0.00   0
 214   7  78   0   2   1   1  43.0  56  56.00   0.00   2   0     0.00 100.00   0   0.00   0
 214   8  78   0   2   1   1  51.0  56  18.67   0.10   3   0     0.00  33.33   0   0.10   0
 214   9  78   0   2   1   1  63.0  84  42.00   0.00   2   1     0.23  50.00   0   0.00   0
 214  10  78   0   2   1   1  65.0  14  14.00   0.00   2   0     0.00 100.00   1   0.00   0
 214  11  78   0   2   1   1  68.0  21   6.30   0.70   3   1    -0.38  30.00   0   0.70   0
 214  12  78   0   2   1   1  71.0  21   0.00   0.00   2   1    -0.16   0.00   1   0.00   0
 214  13  78   0   2   1   1  74.0  21  21.00   0.00   2   0     0.00 100.00   1   0.00   0
 214  14  78   0   2   1   1  78.0  28  18.67  -0.15   1   0     0.00  66.67   0   0.15   0
 215   1  83   1   7   4   4   0.0   0   0.00  -0.03   1   0     0.00   0.00   0   0.03   1
 215   2  83   1   7   4   4   7.0  49  46.51   0.00   2   1    -0.14  94.92   0   0.00   0
 215   3  83   1   7   4   4  11.6  32  32.00   0.00   2   0     0.00 100.00   1   0.00   0
 215   4  83   1   7   4   4  17.0  38  38.00   0.00   2   0     0.00 100.00   0   0.00   0
 215   5  83   1   7   4   4  25.0  56  56.00   0.00   2   0     0.00 100.00   0   0.00   0
 215   6  83   1   7   4   4  33.0  56  56.00   0.00   2   0     0.00 100.00   0   0.00   0
 215   7  83   1   7   4   4  43.0  70  70.00   0.00   2   0     0.00 100.00   0   0.00   0
 215   8  83   1   7   4   4  51.0  56   0.00  -0.20   1   0     0.00   0.00   0   0.20   0
 215   9  83   1   7   4   4  53.0  14   0.00  -0.43   1   1     0.14   0.00   0   0.43   0
 215  10  83   1   7   4   4  55.0  14   0.00  -0.47   1   1     0.63   0.00   1   0.47   0
 215  11  83   1   7   4   4  57.0  14   9.10   0.00   2   1    -0.16  65.00   1   0.00   0
 215  12  83   1   7   4   4  60.0  21  21.00   0.00   2   0     0.00 100.00   1   0.00   0
 215  13  83   1   7   4   4  63.0  21  21.00   0.00   2   0     0.00 100.00   0   0.00   0
 215  14  83   1   7   4   4  67.0  28  28.00   0.00   2   0     0.00 100.00   0   0.00   0
 216   1  77   0   2   1   1   0.0   0   0.00   0.45   3   0     0.00   0.00   0   0.45   1
 216   2  77   0   2   1   1   8.0  56  33.94  -0.20   1   1     0.21  60.61   0   0.20   0
 216   3  77   0   2   1   1  11.0  21   0.00  -0.13   1   1     0.21   0.00   1   0.13   0
 216   4  77   0   2   1   1  14.0  21  11.25   0.00   2   0     0.00  53.57   1   0.00   0
 216   5  77   0   2   1   1  18.0  28  18.26  -0.08   1   1     0.18  65.22   0   0.08   0
 216   6  77   0   2   1   1  19.0   7   5.00   0.00   2   0     0.00  71.43   1   0.00   1
 216   7  77   0   2   1   1  21.0  14  14.00   0.00   2   0     0.00 100.00   0   0.00   0
 216   8  77   0   2   1   1  24.0  21   5.13   1.70   3   1    -0.45  24.44   0   1.70   0
 216   9  77   0   2   1   1  25.6  11   0.00   0.40   3   1    -0.18   0.00   1   0.40   1
 216  10  77   0   2   1   1  26.6   7   2.33   0.00   2   1     0.09  33.33   1   0.00   1
 216  11  77   0   2   1   1  28.6  14  14.00   0.00   2   0     0.00 100.00   1   0.00   0
 216  12  77   0   2   1   1  31.6  21  21.00   0.00   2   0     0.00 100.00   0   0.00   0
 216  13  77   0   2   1   1  36.0  31  31.00   0.00   2   0     0.00 100.00   0   0.00   0
 216  14  77   0   2   1   1  43.0  49  49.00   0.00   2   0     0.00 100.00   0   0.00   0
 217   1  49   1   8   3   1   0.0   0   0.00   0.20   3   0     0.00   0.00   0   0.20   1
 217   2  49   1   8   3   1   7.0  49  39.17   0.00   2   1     0.36  79.93   0   0.00   0
 217   3  49   1   8   3   1   8.0   7   5.33   0.25   3   0     0.00  76.19   1   0.25   1
 217   4  49   1   8   3   1  10.0  14   0.00   0.85   3   0     0.00   0.00   0   0.85   0
 217   5  49   1   8   3   1  13.0  21   0.00   1.30   3   0     0.00   0.00   0   1.30   0
 217   6  49   1   8   3   1  17.0  28   0.00   1.90   3   1    -0.32   0.00   0   1.90   0
 217   7  49   1   8   3   1  18.0   7   0.00   0.20   3   0     0.00   0.00   1   0.20   1
 217   8  49   1   8   3   1  20.0  14   0.00   2.00   3   1    -0.18   0.00   0   2.00   0
 217   9  49   1   8   3   1  22.0  14   0.00   0.80   3   0     0.00   0.00   1   0.80   0
 217  10  49   1   8   3   1  26.0  28   0.00   1.20   3   1    -0.22   0.00   0   1.20   0
 217  11  49   1   8   3   1  28.0  14   0.00   0.30   3   1     0.22   0.00   1   0.30   0
 217  12  49   1   8   3   1  30.0  14   8.00   0.00   2   1     0.35  57.14   1   0.00   0
 217  13  49   1   8   3   1  31.0   7   1.08   2.20   3   1    -0.35  15.38   1   2.20   1
 217  14  49   1   8   3   1  32.0   7   0.00   1.20   3   0     0.00   0.00   1   1.20   1
 218   1  75   0  31   3   3   0.0   0   0.00  -1.00   1   1     0.50   0.00   0   1.00   1
 218   2  75   0  31   3   3   1.0   7   3.00   0.00   2   1    -0.50  42.86   1   0.00   1
 218   3  75   0  31   3   3   2.0   7   2.33   0.50   3   1    -0.50  33.33   1   0.50   1
 218   4  75   0  31   3   3   4.0  14   6.51  -0.65   1   1     0.50  46.51   1   0.65   0
 218   5  75   0  31   3   3  41.4 262   0.00  -0.45   1   1     0.21   0.00   1   0.45   0
 218   6  75   0  31   3   3  43.4  14   8.24   0.25   3   1    -0.21  58.82   1   0.25   0
 218   7  75   0  31   3   3  46.0  18   9.82   0.00   2   0     0.00  54.55   1   0.00   0
 218   8  75   0  31   3   3  49.0  21  16.33  -0.20   1   0     0.00  77.78   0   0.20   0
 218   9  75   0  31   3   3  50.1   8   6.61   0.00   2   0     0.00  82.61   0   0.00   1
 218  10  75   0  31   3   3  53.1  21  21.00   0.00   2   0     0.00 100.00   0   0.00   0
 218  11  75   0  31   3   3  57.1  28  28.00   0.00   2   0     0.00 100.00   0   0.00   0
 218  12  75   0  31   3   3  63.1  42  42.00   0.00   2   0     0.00 100.00   0   0.00   0
 218  13  75   0  31   3   3  71.1  56  56.00   0.00   2   0     0.00 100.00   0   0.00   0
 218  14  75   0  31   3   3  79.3  57  57.00   0.00   2   0     0.00 100.00   0   0.00   0
 219   1  16   0  13   4   1   0.0   0   0.00   0.00   2   0     0.00   0.00   0   0.00   1
 219   2  16   0  13   4   1   6.6  46  46.00   0.00   2   0     0.00 100.00   0   0.00   0
 219   3  16   0  13   4   1  14.6  56  56.00   0.00   2   0     0.00 100.00   0   0.00   0
 219   4  16   0  13   4   1  22.6  56  40.58  -0.19   1   0     0.00  72.46   0   0.19   0
 219   5  16   0  13   4   1  46.6 168 140.03   0.00   2   1     0.50  83.35   0   0.00   0
 219   6  16   0  13   4   1  59.7  92  92.00   0.00   2   0     0.00 100.00   1   0.00   0
 219   7  16   0  13   4   1  68.0  58  58.00   0.00   2   1    -0.29 100.00   0   0.00   0
 219   8  16   0  13   4   1  71.6  25   0.00   0.20   3   1    -0.46   0.00   1   0.20   0
 219   9  16   0  13   4   1  76.6  35   0.00   0.00   2   1    -0.23   0.00   1   0.00   0
 219  10  16   0  13   4   1  79.7  22  16.30  -0.35   1   1     0.48  74.07   1   0.35   0
 219  11  16   0  13   4   1  80.7   7   4.42   0.00   2   0     0.00  63.16   1   0.00   1
 219  12  16   0  13   4   1  83.4  19  14.43  -0.19   1   1     0.44  75.95   0   0.19   0
 219  13  16   0  13   4   1  85.4  14   5.41   1.40   3   1    -0.44  38.61   1   1.40   0
 219  14  16   0  13   4   1  86.4   7   2.92   0.00   2   0     0.00  41.67   1   0.00   1
 220   1  70   1  28   1   2   0.0   0   0.00   0.00   2   0     0.00   0.00   0   0.00   1
 220   2  70   1  28   1   2   1.7  12  12.00   0.00   2   1     0.14 100.00   0   0.00   1
 220   3  70   1  28   1   2   3.7  14  14.00   0.00   2   1     0.25 100.00   1   0.00   0
 220   4  70   1  28   1   2   5.7  14  14.00   0.00   2   1     0.25 100.00   1   0.00   0
 220   5  70   1  28   1   2   6.7   7   4.53   0.30   3   0     0.00  64.71   1   0.30   1
 220   6  70   1  28   1   2   8.7  14   0.00   0.20   3   0     0.00   0.00   0   0.20   0
 220   7  70   1  28   1   2  12.1  24   0.00   1.10   3   1    -0.18   0.00   0   1.10   0
 220   8  70   1  28   1   2  13.1   7   0.00   0.70   3   0     0.00   0.00   1   0.70   1
 220   9  70   1  28   1   2  15.1  14   0.00   1.20   3   1    -0.32   0.00   0   1.20   0
 220  10  70   1  28   1   2  17.1  14   4.40   0.00   2   0     0.00  31.43   1   0.00   0
 220  11  70   1  28   1   2  18.1   7   7.00   0.00   2   1     0.25 100.00   0   0.00   1
 220  12  70   1  28   1   2  19.1   7   7.00   0.00   2   1     0.21 100.00   1   0.00   1
 220  13  70   1  28   1   2  20.1   7   2.33   1.20   3   1    -0.20  33.33   1   1.20   1
 220  14  70   1  28   1   2  21.1   7   0.00   0.10   3   0     0.00   0.00   1   0.10   1
 221   1  56   1   2   1   1   0.0   0   0.00   0.05   3   0     0.00   0.00   0   0.05   1
 221   2  56   1   2   1   1  10.7  75   0.00   0.20   3   1    -0.50   0.00   0   0.20   0
 221   3  56   1   2   1   1  19.1  59   0.00   0.10   3   1    -0.45   0.00   1   0.10   0
 221   4  56   1   2   1   1  24.1  35  11.67   0.00   2   0     0.00  33.33   1   0.00   0
 221   5  56   1   2   1   1  29.1  35  11.67   0.10   3   1    -0.42  33.33   0   0.10   0
 221   6  56   1   2   1   1  32.1  21   7.00   0.00   2   0     0.00  33.33   1   0.00   0
 221   7  56   1   2   1   1  38.1  42  42.00   0.00   2   0     0.00 100.00   0   0.00   0
 221   8  56   1   2   1   1  47.1  63  49.00   0.20   3   1    -0.45  77.78   0   0.20   0
 221   9  56   1   2   1   1  50.1  21  15.11  -0.19   1   1     0.32  71.94   1   0.19   0
 221  10  56   1   2   1   1  51.1   7   0.00  -0.30   1   0     0.00   0.00   1   0.30   1
 221  11  56   1   2   1   1  52.1   7   2.33   0.00   2   0     0.00  33.33   0   0.00   1
 221  12  56   1   2   1   1  64.1  84  37.04  -0.19   1   0     0.00  44.10   0   0.19   0
 221  13  56   1   2   1   1  65.1   7   0.00  -0.53   1   1     0.78   0.00   0   0.53   1
 221  14  56   1   2   1   1  67.1  14   0.00   0.00   2   0     0.00   0.00   1   0.00   0
 222   1  70   1   8   3   2   0.0   0   0.00   0.45   3   0     0.00   0.00   0   0.45   1
 222   2  70   1   8   3   2   6.0  42   0.00   1.10   3   0     0.00   0.00   0   1.10   0
 222   3  70   1   8   3   2  10.0  28   8.75   0.00   2   0     0.00  31.25   0   0.00   0
 222   4  70   1   8   3   2  16.0  42  11.67   1.30   3   0     0.00  27.78   0   1.30   0
 222   5  70   1   8   3   2  42.7 187   0.00   1.20   3   1    -0.50   0.00   0   1.20   0
 222   6  70   1   8   3   2  47.7  35   8.74   0.00   2   0     0.00  24.97   1   0.00   0
 222   7  70   1   8   3   2  53.7  42  18.67   0.50   3   0     0.00  44.44   0   0.50   0
 222   8  70   1   8   3   2  59.7  42  24.50   0.00   2   0     0.00  58.33   0   0.00   0
 222   9  70   1   8   3   2  60.7   7   7.00   0.00   2   1     0.14 100.00   0   0.00   1
 222  10  70   1   8   3   2  62.7  14  11.20  -0.10   1   1     0.57  80.00   1   0.10   0
 222  11  70   1   8   3   2  63.7   7   5.38   0.20   3   0     0.00  76.92   1   0.20   1
 222  12  70   1   8   3   2  65.7  14   7.00   0.00   2   0     0.00  50.00   0   0.00   0
 222  13  70   1   8   3   2  68.3  18   1.50   2.20   3   1    -0.21   8.33   0   2.20   0
 222  14  70   1   8   3   2  70.7  17   0.00   2.20   3   1    -5.50   0.00   1   2.20   0
 223   1  61   0   2   1   1   0.0   0   0.00   0.00   2   0     0.00   0.00   0   0.00   1
 223   2  61   0   2   1   1   7.0  49  49.00   0.00   2   0     0.00 100.00   0   0.00   0
 223   3  61   0   2   1   1  14.0  49  49.00   0.00   2   0     0.00 100.00   0   0.00   0
 223   4  61   0   2   1   1  22.3  58  35.28   0.45   3   1    -0.57  60.83   0   0.45   0
 223   5  61   0   2   1   1  25.3  21  13.55  -0.10   1   0     0.00  64.52   1   0.10   0
 223   6  61   0   2   1   1  29.3  28  24.00   0.00   2   0     0.00  85.71   0   0.00   0
 223   7  61   0   2   1   1  33.3  28   6.05   1.45   3   1    -0.50  21.62   0   1.45   0
 223   8  61   0   2   1   1  35.3  14   4.06  -1.00   1   1     0.50  28.99   1   1.00   0
 223   9  61   0   2   1   1  36.3   7   0.91   0.00   2   0     0.00  13.04   1   0.00   1
 223  10  61   0   2   1   1  38.3  14  14.00   0.00   2   0     0.00 100.00   0   0.00   0
 223  11  61   0   2   1   1  41.3  21  21.00   0.00   2   0     0.00 100.00   0   0.00   0
 223  12  61   0   2   1   1  45.3  28  28.00   0.00   2   0     0.00 100.00   0   0.00   0
 223  13  61   0   2   1   1  51.3  42  42.00   0.00   2   0     0.00 100.00   0   0.00   0
 223  14  61   0   2   1   1  59.3  56  32.67   0.50   3   1    -0.61  58.33   0   0.50   0
 224   1  66   1  29   1   1   0.0   0   0.00   0.55   3   0     0.00   0.00   0   0.55   1
 224   2  66   1  29   1   1   9.0  63   0.00   0.55   3   0     0.00   0.00   0   0.55   0
 224   3  66   1  29   1   1  17.0  56   0.00   0.15   3   1    -0.21   0.00   0   0.15   0
 224   4  66   1  29   1   1  25.0  56  44.00   0.00   2   0     0.00  78.57   1   0.00   0
 224   5  66   1  29   1   1  29.0  28  18.12   0.30   3   1    -0.37  64.71   0   0.30   0
 224   6  66   1  29   1   1  32.0  21  16.15   0.00   2   0     0.00  76.92   1   0.00   0
 224   7  66   1  29   1   1  36.0  28  28.00   0.00   2   0     0.00 100.00   0   0.00   0
 224   8  66   1  29   1   1  42.0  42  42.00   0.00   2   0     0.00 100.00   0   0.00   0
 224   9  66   1  29   1   1  49.0  49  30.15   0.25   3   1    -0.33  61.54   0   0.25   0
 224  10  66   1  29   1   1  52.0  21  15.22  -0.13   1   1     0.20  72.46   1   0.13   0
 224  11  66   1  29   1   1  53.0   7   5.56   0.00   2   0     0.00  79.37   1   0.00   1
 224  12  66   1  29   1   1  55.0  14  14.00   0.00   2   0     0.00 100.00   0   0.00   0
 224  13  66   1  29   1   1  58.0  21   5.25  -0.30   1   0     0.00  25.00   0   0.30   0
 224  14  66   1  29   1   1  59.0   7   0.00  -0.19   1   1     0.39   0.00   0   0.19   1
 225   1  86   0  30   1   1   0.0   0   0.00   0.40   3   1    -0.08   0.00   0   0.40   1
 225   2  86   0  30   1   1   7.0  49   0.00   0.70   3   0     0.00   0.00   1   0.70   0
 225   3  86   0  30   1   1   7.6   4   0.50   0.00   2   0     0.00  12.50   0   0.00   1
 225   4  86   0  30   1   1  13.0  38  12.67   0.20   3   1    -0.09  33.33   0   0.20   0
 225   5  86   0  30   1   1  16.0  21   4.20   0.00   2   0     0.00  20.00   1   0.00   0
 225   6  86   0  30   1   1  20.0  28  28.00   0.00   2   0     0.00 100.00   0   0.00   0
 225   7  86   0  30   1   1  25.0  35  35.00   0.00   2   0     0.00 100.00   0   0.00   0
 225   8  86   0  30   1   1  31.0  42  42.00   0.00   2   0     0.00 100.00   0   0.00   0
 225   9  86   0  30   1   1  39.0  56  33.96   0.65   3   1    -0.14  60.65   0   0.65   0
 225  10  86   0  30   1   1  44.0  35  19.31   0.00   2   0     0.00  55.17   1   0.00   0
 225  11  86   0  30   1   1  50.0  42   8.40  -0.80   1   0     0.00  20.00   0   0.80   0
 225  12  86   0  30   1   1  51.4  10   0.00  -0.30   1   1     0.12   0.00   0   0.30   1
 225  13  86   0  30   1   1  52.4   7   0.00  -0.60   1   1     0.20   0.00   1   0.60   1
 225  14  86   0  30   1   1  53.4   7   0.00  -0.40   1   1     0.18   0.00   1   0.40   1
 226   1  74   0   2   1   1   0.0   0   0.00   0.40   3   0     0.00   0.00   0   0.40   1
 226   2  74   0   2   1   1   4.1  29  20.08   0.00   2   0     0.00  69.23   0   0.00   0
 226   3  74   0   2   1   1  10.1  42  18.44   1.15   3   1    -0.10  43.90   0   1.15   0
 226   4  74   0   2   1   1  16.1  42   0.00   0.65   3   0     0.00   0.00   1   0.65   0
 226   5  74   0   2   1   1  37.1 147  19.61   0.00   2   0     0.00  13.34   0   0.00   0
 226   6  74   0   2   1   1  46.0  62  62.00   0.00   2   1    -0.21 100.00   0   0.00   0
 226   7  74   0   2   1   1  49.0  21   6.87   1.75   3   1    -0.54  32.69   1   1.75   0
 226   8  74   0   2   1   1  50.0   7   2.22  -0.40   1   1     0.25  31.75   1   0.40   1
 226   9  74   0   2   1   1  52.0  14   0.00  -0.35   1   1     0.50   0.00   1   0.35   0
 226  10  74   0   2   1   1  54.0  14   4.31   1.90   3   1    -0.75  30.77   1   1.90   0
 226  11  74   0   2   1   1  55.0   7   2.33  -0.10   1   1     0.23  33.33   1   0.10   1
 226  12  74   0   2   1   1  56.0   7   5.00   0.30   3   1    -0.25  71.43   1   0.30   1
 226  13  74   0   2   1   1  57.0   7   0.00   1.10   3   1    -0.41   0.00   1   1.10   1
 226  14  74   0   2   1   1  59.0  14   5.32  -0.53   1   0     0.00  38.02   1   0.53   0
 228   1  73   1  19   2   1   0.0   0   0.00   0.00   2   1     0.10   0.00   0   0.00   1
 228   2  73   1  19   2   1   6.0  42  42.00   0.00   2   0     0.00 100.00   1   0.00   0
 228   3  73   1  19   2   1  13.0  49  49.00   0.00   2   0     0.00 100.00   0   0.00   0
 228   4  73   1  19   2   1  21.0  56  56.00   0.00   2   0     0.00 100.00   0   0.00   0
 228   5  73   1  19   2   1  35.9 104  58.50   0.35   3   1     0.19  56.25   0   0.35   0
 228   6  73   1  19   2   1  42.9  49  29.92   0.00   2   0     0.00  61.06   1   0.00   0
 228   7  73   1  19   2   1  50.9  56  56.00   0.00   2   0     0.00 100.00   0   0.00   0
 228   8  73   1  19   2   1  56.9  42  12.35   0.60   3   1     0.07  29.41   0   0.60   0
 228   9  73   1  19   2   1  59.9  21   0.00   0.35   3   1    -0.08   0.00   1   0.35   0
 228  10  73   1  19   2   1  62.9  21   0.00   0.00   2   1     0.07   0.00   1   0.00   0
 228  11  73   1  19   2   1  66.9  28   0.00   0.30   3   1    -0.07   0.00   1   0.30   0
 228  12  73   1  19   2   1  69.9  21   0.00   1.20   3   1    -0.12   0.00   1   1.20   0
 228  13  73   1  19   2   1  72.9  21   0.00   0.20   3   1    -0.05   0.00   1   0.20   0
 228  14  73   1  19   2   1  75.9  21  17.50   0.00   2   0     0.00  83.33   1   0.00   0
 229   1  74   1  26   4   2   0.0   0   0.00   0.90   3   1    -0.10   0.00   0   0.90   1
 229   2  74   1  26   4   2   6.0  42  16.80   0.00   2   0     0.00  40.00   1   0.00   0
 229   3  74   1  26   4   2  12.0  42  42.00   0.00   2   0     0.00 100.00   0   0.00   0
 229   4  74   1  26   4   2  19.0  49  42.00   0.05   3   0     0.00  85.71   0   0.05   0
 229   5  74   1  26   4   2  25.0  42   0.00   0.40   3   0     0.00   0.00   0   0.40   0
 229   6  74   1  26   4   2  32.0  49   0.00   0.70   3   0     0.00   0.00   0   0.70   0
 229   7  74   1  26   4   2  40.0  56  29.89   0.00   2   0     0.00  53.37   0   0.00   0
 229   8  74   1  26   4   2  46.0  42  42.00   0.00   2   0     0.00 100.00   0   0.00   0
 229   9  74   1  26   4   2  54.0  56  56.00   0.00   2   0     0.00 100.00   0   0.00   0
 229  10  74   1  26   4   2  66.0  84  50.38  -0.40   1   0     0.00  59.97   0   0.40   0
 229  11  74   1  26   4   2  72.0  42  14.00   0.00   2   0     0.00  33.33   0   0.00   0
 229  12  74   1  26   4   2  80.0  56  56.00   0.00   2   0     0.00 100.00   0   0.00   0
 229  13  74   1  26   4   2  92.0  84  84.00   0.00   2   0     0.00 100.00   0   0.00   0
 229  14  74   1  26   4   2 105.1  92  25.56  -1.30   1   0     0.00  27.78   0   1.30   0
 230   1  71   1   2   1   1   0.0   0   0.00   0.60   3   1    -0.43   0.00   0   0.60   1
 230   2  71   1   2   1   1   4.0  28   0.00   0.40   3   1    -0.35   0.00   1   0.40   0
 230   3  71   1   2   1   1   7.0  21  11.67   0.00   2   0     0.00  55.56   1   0.00   0
 230   4  71   1   2   1   1  11.0  28  28.00   0.00   2   0     0.00 100.00   0   0.00   0
 230   5  71   1   2   1   1  17.0  42  42.00   0.00   2   0     0.00 100.00   0   0.00   0
 230   6  71   1   2   1   1  23.0  42  42.00   0.00   2   0     0.00 100.00   0   0.00   0
 230   7  71   1   2   1   1  31.0  56  56.00   0.00   2   1    -0.19 100.00   0   0.00   0
 230   8  71   1   2   1   1  34.0  21   0.00   0.10   3   1    -0.21   0.00   1   0.10   0
 230   9  71   1   2   1   1  39.0  35  31.82   0.00   2   0     0.00  90.91   1   0.00   0
 230  10  71   1   2   1   1  45.0  42   0.00  -0.19   1   0     0.00   0.00   0   0.19   0
 230  11  71   1   2   1   1  46.0   7   0.00  -0.35   1   1     0.39   0.00   0   0.35   1
 230  12  71   1   2   1   1  49.7  26   0.00  -0.10   1   1     1.51   0.00   1   0.10   0
 230  13  71   1   2   1   1  49.9   1   0.00  -0.40   1   1     2.00   0.00   1   0.40   1
 230  14  71   1   2   1   1  50.0   1   0.62   0.20   3   1    -7.00  62.50   1   0.20   1
 231   1  54   1  10   4   1   0.0   0   0.00  -0.13   1   1     0.50   0.00   0   0.13   1
 231   2  54   1  10   4   1   2.0  14  10.57   0.00   2   0     0.00  75.47   1   0.00   0
 231   3  54   1  10   4   1   8.0  42  11.45   1.60   3   1    -0.50  27.27   0   1.60   0
 231   4  54   1  10   4   1  13.0  35   0.00   1.00   3   0     0.00   0.00   1   1.00   0
 231   5  54   1  10   4   1  27.0  98   0.00   0.30   3   0     0.00   0.00   0   0.30   0
 231   6  54   1  10   4   1  35.0  56  40.00   0.00   2   0     0.00  71.43   0   0.00   0
 231   7  54   1  10   4   1  41.1  43  25.77   0.50   3   0     0.00  59.94   0   0.50   0
 231   8  54   1  10   4   1  47.1  42   0.00   1.90   3   1    -0.68   0.00   0   1.90   0
 231   9  54   1  10   4   1  49.1  14   0.00   0.50   3   0     0.00   0.00   1   0.50   0
 231  10  54   1  10   4   1  52.1  21   0.00   0.25   3   0     0.00   0.00   0   0.25   0
 231  11  54   1  10   4   1  56.1  28   0.00   1.30   3   0     0.00   0.00   0   1.30   0
 231  12  54   1  10   4   1  62.7  46   0.00   1.00   3   0     0.00   0.00   0   1.00   0
 231  13  54   1  10   4   1  71.0  58   0.00   1.15   3   0     0.00   0.00   0   1.15   0
 231  14  54   1  10   4   1  79.0  56  11.59   0.00   2   0     0.00  20.69   0   0.00   0
 232   1  80   0  28   1   1   0.0   0   0.00   0.90   3   1    -0.14   0.00   0   0.90   1
 232   2  80   0  28   1   1   5.0  35   0.00   1.45   3   1    -0.36   0.00   1   1.45   0
 232   3  80   0  28   1   1   9.0  28   0.00   0.90   3   1    -0.21   0.00   1   0.90   0
 232   4  80   0  28   1   1  14.0  35   0.00   1.85   3   1    -0.29   0.00   1   1.85   0
 232   5  80   0  28   1   1  15.0   7   0.00   0.20   3   0     0.00   0.00   1   0.20   1
 232   6  80   0  28   1   1  17.0  14  10.07  -0.19   1   0     0.00  71.94   0   0.19   0
 232   7  80   0  28   1   1  18.0   7   5.32   0.00   2   1     0.50  75.95   0   0.00   1
 232   8  80   0  28   1   1  19.0   7   5.09   0.15   3   0     0.00  72.73   1   0.15   1
 232   9  80   0  28   1   1  21.0  14   9.33   0.00   2   1     0.44  66.67   0   0.00   0
 232  10  80   0  28   1   1  21.9   6   1.64   0.80   3   0     0.00  27.27   1   0.80   1
 232  11  80   0  28   1   1  24.1  16   0.00   1.30   3   0     0.00   0.00   0   1.30   0
 232  12  80   0  28   1   1  27.1  21   0.00   3.45   3   1    -0.44   0.00   0   3.45   0
 232  13  80   0  28   1   1  28.1   7   0.00   0.00   2   0     0.00   0.00   1   0.00   1
 232  14  80   0  28   1   1  32.1  28   0.00   1.10   3   0     0.00   0.00   0   1.10   0
 233   1  80   0  29   1   1   0.0   0   0.00   1.55   3   1    -1.15   0.00   0   1.55   1
 233   2  80   0  29   1   1   6.4  45   0.00   0.35   3   0     0.00   0.00   1   0.35   0
 233   3  80   0  29   1   1  13.0  46   0.00   0.20   3   0     0.00   0.00   0   0.20   0
 233   4  80   0  29   1   1  21.0  56   0.00   0.70   3   0     0.00   0.00   0   0.70   0
 233   5  80   0  29   1   1  38.0 119   0.00   0.60   3   1     0.42   0.00   0   0.60   0
 233   6  80   0  29   1   1  45.0  49   0.00   0.50   3   0     0.00   0.00   1   0.50   0
 233   7  80   0  29   1   1  53.0  56   0.00   0.70   3   1    -0.32   0.00   0   0.70   0
 233   8  80   0  29   1   1  56.0  21   0.00   0.40   3   1    -0.25   0.00   1   0.40   0
 233   9  80   0  29   1   1  60.0  28  17.82   0.00   2   0     0.00  63.64   1   0.00   0
 233  10  80   0  29   1   1  65.6  39  19.50  -0.30   1   1     0.50  50.00   0   0.30   0
 233  11  80   0  29   1   1  67.6  14   0.00   0.00   2   0     0.00   0.00   1   0.00   0
 233  12  80   0  29   1   1  70.4  20  20.00   0.00   2   0     0.00 100.00   0   0.00   0
 233  13  80   0  29   1   1  73.4  21  17.50   0.10   3   1    -0.16  83.33   0   0.10   0
 233  14  80   0  29   1   1  76.4  21  18.38   0.00   2   0     0.00  87.50   1   0.00   0
 234   1  71   0  35   2   2   0.0   0   0.00   0.10   3   0     0.00   0.00   0   0.10   1
 234   2  71   0  35   2   2   7.4  52  34.67   0.00   2   0     0.00  66.67   0   0.00   0
 234   3  71   0  35   2   2  15.4  56  56.00   0.00   2   1     0.03 100.00   0   0.00   0
 234   4  71   0  35   2   2  21.4  42  12.88   1.13   3   1    -0.24  30.67   1   1.13   0
 234   5  71   0  35   2   2  22.4   7   2.82  -0.35   1   0     0.00  40.32   1   0.35   1
 234   6  71   0  35   2   2  23.4   7   4.67   0.00   2   0     0.00  66.67   0   0.00   1
 234   7  71   0  35   2   2  27.4  28   7.30   0.85   3   0     0.00  26.09   0   0.85   0
 234   8  71   0  35   2   2  30.4  21   0.00   1.10   3   1    -0.15   0.00   0   1.10   0
 234   9  71   0  35   2   2  31.4   7   2.80  -0.40   1   0     0.00  40.00   1   0.40   1
 234  10  71   0  35   2   2  32.4   7   3.89   0.00   2   0     0.00  55.56   0   0.00   1
 234  11  71   0  35   2   2  34.4  14  11.67  -0.10   1   1     0.63  83.33   0   0.10   0
 234  12  71   0  35   2   2  35.4   7   5.44   0.00   2   1     0.16  77.78   1   0.00   1
 234  13  71   0  35   2   2  36.4   7   7.00   0.00   2   1     0.54 100.00   1   0.00   1
 234  14  71   0  35   2   2  37.4   7   2.55   1.40   3   1    -0.48  36.36   1   1.40   1
 235   1  73   1  28   1   1   0.0   0   0.00  -0.05   1   1     0.29   0.00   0   0.05   1
 235   2  73   1  28   1   1   2.0  14  12.73   0.00   2   0     0.00  90.91   1   0.00   0
 235   3  73   1  28   1   1   4.0  14  14.00   0.00   2   0     0.00 100.00   0   0.00   0
 235   4  73   1  28   1   1   8.0  28  28.00   0.00   2   0     0.00 100.00   0   0.00   0
 235   5  73   1  28   1   1  14.0  42  42.00   0.00   2   0     0.00 100.00   0   0.00   0
 235   6  73   1  28   1   1  16.0  14   8.75   0.15   3   0     0.00  62.50   0   0.15   0
 235   7  73   1  28   1   1  20.0  28   0.00   1.20   3   0     0.00   0.00   0   1.20   0
 235   8  73   1  28   1   1  26.0  42  16.80   0.00   2   0     0.00  40.00   0   0.00   0
 235   9  73   1  28   1   1  27.0   7   7.00   0.00   2   1     0.78 100.00   0   0.00   1
 235  10  73   1  28   1   1  29.0  14  12.25   0.10   3   0     0.00  87.50   1   0.10   0
 235  11  73   1  28   1   1  32.0  21  12.35  -0.60   1   1     1.21  58.82   0   0.60   0
 235  12  73   1  28   1   1  33.0   7   1.40   3.40   3   1    -1.28  20.00   1   3.40   1
 235  13  73   1  28   1   1  33.6   4   0.84   0.00   2   1     1.04  20.93   1   0.00   1
 235  14  73   1  28   1   1  34.0   3   1.69   0.70   3   1    -1.04  56.25   1   0.70   1
 237   1  63   1   2   1   1   0.0   0   0.00   1.50   3   1    -0.50   0.00   0   1.50   1
 237   2  63   1   2   1   1   1.6  11   1.83   0.00   2   0     0.00  16.67   1   0.00   1
 237   3  63   1   2   1   1   6.1  32  32.00   0.00   2   1     0.50 100.00   0   0.00   0
 237   4  63   1   2   1   1  10.1  28  28.00   0.00   2   0     0.00 100.00   1   0.00   0
 237   5  63   1   2   1   1  37.1 189 103.11   0.25   3   1    -0.50  54.56   0   0.25   0
 237   6  63   1   2   1   1  44.1  49  35.39   0.00   2   0     0.00  72.22   1   0.00   0
 237   7  63   1   2   1   1  52.1  56  36.27  -0.19   1   0     0.00  64.77   0   0.19   0
 237   8  63   1   2   1   1  53.3   8   6.08   0.00   2   0     0.00  75.95   0   0.00   1
 237   9  63   1   2   1   1  56.3  21   6.22   0.95   3   0     0.00  29.63   0   0.95   0
 237  10  63   1   2   1   1  59.3  21   0.00   0.10   3   1    -0.13   0.00   0   0.10   0
 237  11  63   1   2   1   1  62.3  21   0.00   2.00   3   1    -0.37   0.00   1   2.00   0
 237  12  63   1   2   1   1  64.3  14   4.67   0.00   2   0     0.00  33.33   1   0.00   0
 237  13  63   1   2   1   1  67.3  21   0.00  -0.30   1   0     0.00   0.00   0   0.30   0
 237  14  63   1   2   1   1  68.3   7   0.00  -0.30   1   1     0.50   0.00   0   0.30   1
 238   1  58   0  37   2   3   0.0   0   0.00   0.35   3   1    -0.34   0.00   0   0.35   1
 238   2  58   0  37   2   3   2.0  14  10.08   0.00   2   0     0.00  72.00   1   0.00   0
 238   3  58   0  37   2   3   6.1  29   2.76  -0.95   1   1     0.34   9.52   0   0.95   0
 238   4  58   0  37   2   3  11.3  36   0.00  -0.40   1   0     0.00   0.00   1   0.40   0
 238   5  58   0  37   2   3  42.0 215   0.00  -1.00   1   1    -0.13   0.00   0   1.00   0
 238   6  58   0  37   2   3  48.0  42   0.00  -1.53   1   1     0.29   0.00   1   1.53   0
 238   7  58   0  37   2   3  50.4  17   6.59   0.05   3   0     0.00  38.76   1   0.05   0
 238   8  58   0  37   2   3  52.4  14   6.51  -1.10   1   0     0.00  46.51   0   1.10   0
 238   9  58   0  37   2   3  53.4   7   0.00  -1.00   1   1     0.50   0.00   0   1.00   1
 238  10  58   0  37   2   3  55.9  17   7.29   0.00   2   0     0.00  42.86   1   0.00   0
 238  11  58   0  37   2   3  58.9  21   5.53   0.70   3   1    -0.54  26.32   0   0.70   0
 238  12  58   0  37   2   3  59.9   7   0.00   0.55   3   1    -0.43   0.00   1   0.55   1
 238  13  58   0  37   2   3  60.9   7   0.00   0.20   3   0     0.00   0.00   1   0.20   1
 238  14  58   0  37   2   3  63.1  16  10.67   0.00   2   0     0.00  66.67   0   0.00   0
 239   1  61   0  37   2   3   0.0   0   0.00   0.00   2   0     0.00   0.00   0   0.00   1
 239   2  61   0  37   2   3  11.7  82  36.43  -0.50   1   0     0.00  44.42   0   0.50   0
 239   3  61   0  37   2   3  18.9  50  22.22   0.00   2   0     0.00  44.44   0   0.00   0
 239   4  61   0  37   2   3  25.7  48  42.67  -0.05   1   0     0.00  88.89   0   0.05   0
 239   5  61   0  37   2   3  49.0 163 144.93   0.00   2   1     0.50  88.91   0   0.00   0
 239   6  61   0  37   2   3  54.0  35  35.00   0.00   2   0     0.00 100.00   1   0.00   0
 239   7  61   0  37   2   3  62.0  56  56.00   0.00   2   0     0.00 100.00   0   0.00   0
 239   8  61   0  37   2   3  65.6  25  25.00   0.00   2   0     0.00 100.00   0   0.00   0
 239   9  61   0  37   2   3  66.1   4   0.41  -0.70   1   0     0.00  10.26   0   0.70   1
 239  10  61   0  37   2   3  66.9   5   2.08   0.00   2   0     0.00  41.67   0   0.00   1
 239  11  61   0  37   2   3  67.9   7   7.00   0.00   2   0     0.00 100.00   0   0.00   1
 239  12  61   0  37   2   3  73.9  42  42.00   0.00   2   0     0.00 100.00   0   0.00   0
 239  13  61   0  37   2   3  79.9  42   1.91   1.05   3   1    -0.22   4.55   0   1.05   0
 239  14  61   0  37   2   3  80.9   7   0.00   2.20   3   1    -0.57   0.00   1   2.20   1
 240   1  67   0   8   3   4   0.0   0   0.00  -0.07   1   0     0.00   0.00   0   0.07   1
 240   2  67   0   8   3   4   2.0  14  13.07   0.00   2   0     0.00  93.33   0   0.00   0
 240   3  67   0   8   3   4   4.1  15   3.33   0.23   3   1    -0.95  22.22   0   0.23   0
 240   4  67   0   8   3   4   8.7  32  25.60   0.00   2   1     0.70  80.00   1   0.00   0
 240   5  67   0   8   3   4  23.7 105  81.70   0.27   3   1     0.04  77.81   1   0.27   0
 240   6  67   0   8   3   4  27.7  28  17.82   0.00   2   0     0.00  63.64   1   0.00   0
 240   7  67   0   8   3   4  34.0  44  44.00   0.00   2   0     0.00 100.00   0   0.00   0
 240   8  67   0   8   3   4  41.0  49  32.10  -0.33   1   0     0.00  65.52   0   0.33   0
 240   9  67   0   8   3   4  43.0  14   9.62   0.00   2   0     0.00  68.75   0   0.00   0
 240  10  67   0   8   3   4  52.7  68  68.00   0.00   2   1     1.71 100.00   0   0.00   0
 240  11  67   0   8   3   4  52.9   1   1.00   0.00   2   1    -2.00 100.00   1   0.00   1
 240  12  67   0   8   3   4  53.0   1   0.00  -0.27   1   0     0.00   0.00   1   0.27   1
 240  13  67   0   8   3   4  53.4   3   0.00  -0.73   1   1     3.33   0.00   0   0.73   1
 240  14  67   0   8   3   4  53.9   3   1.47   0.00   2   1    -3.05  48.84   1   0.00   1
 241   1  67   1  24   4   1   0.0   0   0.00   1.25   3   1    -0.22   0.00   0   1.25   1
 241   2  67   1  24   4   1   2.0  14   0.00   1.20   3   0     0.00   0.00   1   1.20   0
 241   3  67   1  24   4   1   5.1  22   0.00   0.10   3   1    -0.50   0.00   0   0.10   0
 241   4  67   1  24   4   1   7.0  13   0.00   0.80   3   0     0.00   0.00   1   0.80   1
 241   5  67   1  24   4   1   9.0  14   0.00   1.00   3   0     0.00   0.00   0   1.00   0
 241   6  67   1  24   4   1  12.0  21   9.00   0.00   2   0     0.00  42.86   0   0.00   0
 241   7  67   1  24   4   1  13.0   7   7.00   0.00   2   1     0.36 100.00   0   0.00   1
 241   8  67   1  24   4   1  15.0  14  14.00   0.00   2   1     0.49 100.00   1   0.00   0
 241   9  67   1  24   4   1  16.0   7   3.11   0.75   3   0     0.00  44.44   1   0.75   1
 241  10  67   1  24   4   1  18.0  14   0.00   0.20   3   0     0.00   0.00   0   0.20   0
 241  11  67   1  24   4   1  21.0  21   0.00   3.55   3   1    -0.42   0.00   0   3.55   0
 241  12  67   1  24   4   1  22.0   7   0.00   1.50   3   1    -0.20   0.00   1   1.50   1
 241  13  67   1  24   4   1  24.0  14   0.00   0.00   2   0     0.00   0.00   1   0.00   0
 241  14  67   1  24   4   1  26.0  14  14.00   0.00   2   0     0.00 100.00   0   0.00   0
 242   1  80   0   2   1   1   0.0   0   0.00   0.75   3   0     0.00   0.00   0   0.75   1
 242   2  80   0   2   1   1   8.0  56  11.79   0.00   2   0     0.00  21.05   0   0.00   0
 242   3  80   0   2   1   1  15.9  55  55.00   0.00   2   0     0.00 100.00   0   0.00   0
 242   4  80   0   2   1   1  26.7  76  76.00   0.00   2   0     0.00 100.00   0   0.00   0
 242   5  80   0   2   1   1  44.9 127 127.00   0.00   2   1     0.34 100.00   0   0.00   0
 242   6  80   0   2   1   1  48.0  22  17.60   0.10   3   1    -0.15  80.00   1   0.10   0
 242   7  80   0   2   1   1  54.0  42  29.97   0.00   2   0     0.00  71.36   1   0.00   0
 242   8  80   0   2   1   1  62.3  58  24.17   0.35   3   1    -0.32  41.67   0   0.35   0
 242   9  80   0   2   1   1  64.3  14   0.00   0.50   3   1    -0.34   0.00   1   0.50   0
 242  10  80   0   2   1   1  66.3  14   6.22   0.00   2   0     0.00  44.44   1   0.00   0
 242  11  80   0   2   1   1  69.3  21  15.75  -0.20   1   1     0.30  75.00   0   0.20   0
 242  12  80   0   2   1   1  70.1   6   0.00  -0.30   1   1     0.38   0.00   1   0.30   1
 242  13  80   0   2   1   1  72.1  14  10.50   0.00   2   0     0.00  75.00   1   0.00   0
 242  14  80   0   2   1   1  75.0  20  20.00   0.00   2   1     0.84 100.00   0   0.00   0
 243   1  65   1  10   4   1   0.0   0   0.00   0.00   2   0     0.00   0.00   0   0.00   1
 243   2  65   1  10   4   1   7.0  49  42.24  -0.08   1   0     0.00  86.21   0   0.08   0
 243   3  65   1  10   4   1   9.0  14  12.35   0.00   2   0     0.00  88.24   0   0.00   0
 243   4  65   1  10   4   1  21.0  84  84.00   0.00   2   0     0.00 100.00   0   0.00   0
 243   5  65   1  10   4   1  29.0  56   9.66   1.20   3   1    -0.36  17.24   0   1.20   0
 243   6  65   1  10   4   1  32.0  21   3.62   0.00   2   1     0.29  17.24   1   0.00   0
 243   7  65   1  10   4   1  34.0  14   3.33   0.80   3   0     0.00  23.81   1   0.80   0
 243   8  65   1  10   4   1  37.0  21   5.73   0.00   2   1     0.34  27.27   0   0.00   0
 243   9  65   1  10   4   1  38.0   7   7.00   0.00   2   1     0.46 100.00   1   0.00   1
 243  10  65   1  10   4   1  39.0   7   4.67   0.25   3   0     0.00  66.67   1   0.25   1
 243  11  65   1  10   4   1  41.3  16   0.00   0.10   3   0     0.00   0.00   0   0.10   0
 243  12  65   1  10   4   1  44.3  21   0.00   0.90   3   0     0.00   0.00   0   0.90   0
 243  13  65   1  10   4   1  48.0  26   6.50   0.00   2   0     0.00  25.00   0   0.00   0
 243  14  65   1  10   4   1  49.0   7   7.00   0.00   2   1     0.05 100.00   0   0.00   1
 244   1  74   1  23   4   1   0.0   0   0.00   0.00   2   0     0.00   0.00   0   0.00   1
 244   2  74   1  23   4   1   8.4  59  35.38   0.30   3   0     0.00  59.96   0   0.30   0
 244   3  74   1  23   4   1  16.6  57   0.00   0.90   3   0     0.00   0.00   0   0.90   0
 244   4  74   1  23   4   1  26.6  70   0.00   0.00   2   0     0.00   0.00   0   0.00   0
 244   5  74   1  23   4   1  39.6  91   0.00   2.00   3   1    -0.50   0.00   0   2.00   0
 244   6  74   1  23   4   1  44.7  36   0.00   0.20   3   0     0.00   0.00   1   0.20   0
 244   7  74   1  23   4   1  46.7  14  11.45   0.00   2   0     0.00  81.82   0   0.00   0
 244   8  74   1  23   4   1  49.6  20   8.57   1.20   3   1     0.01  42.86   0   1.20   0
 244   9  74   1  23   4   1  53.0  24   0.00   0.10   3   0     0.00   0.00   1   0.10   0
 244  10  74   1  23   4   1  59.0  42   0.00   1.60   3   1    -0.65   0.00   0   1.60   0
 244  11  74   1  23   4   1  60.0   7   0.41   0.00   2   0     0.00   5.88   1   0.00   1
 244  12  74   1  23   4   1  62.0  14   4.67   0.20   3   1    -0.21  33.33   0   0.20   0
 244  13  74   1  23   4   1  64.0  14   8.91   0.00   2   0     0.00  63.64   1   0.00   0
 244  14  74   1  23   4   1  67.0  21  21.00   0.00   2   0     0.00 100.00   0   0.00   0
 245   1  81   1  14   1   1   0.0   0   0.00   2.50   3   1    -1.00   0.00   0   2.50   1
 245   2  81   1  14   1   1   0.9   6   1.58  -0.30   1   1     0.50  26.32   1   0.30   1
 245   3  81   1  14   1   1   2.3  10   5.71   0.00   2   1     0.25  57.14   1   0.00   1
 245   4  81   1  14   1   1   3.3   7   5.25   0.20   3   0     0.00  75.00   1   0.20   1
 245   5  81   1  14   1   1   5.3  14   0.00   0.50   3   0     0.00   0.00   0   0.50   0
 245   6  81   1  14   1   1   8.3  21   7.88   0.00   2   0     0.00  37.50   0   0.00   0
 245   7  81   1  14   1   1   9.4   8   8.00   0.00   2   1     0.17 100.00   0   0.00   1
 245   8  81   1  14   1   1  16.4  49  26.38  -0.60   1   1     0.33  53.85   1   0.60   0
 245   9  81   1  14   1   1  17.4   7   1.75   0.00   2   0     0.00  25.00   1   0.00   1
 245  10  81   1  14   1   1  19.3  13  13.00   0.00   2   0     0.00 100.00   0   0.00   1
 245  11  81   1  14   1   1  21.3  14  14.00   0.00   2   0     0.00 100.00   0   0.00   0
 245  12  81   1  14   1   1  25.4  29  29.00   0.00   2   0     0.00 100.00   0   0.00   0
 245  13  81   1  14   1   1  31.4  42  42.00   0.00   2   0     0.00 100.00   0   0.00   0
 245  14  81   1  14   1   1  39.3  55  45.83   0.10   3   1    -0.15  83.33   0   0.10   0
 246   1  83   1   2   1   1   0.0   0   0.00   0.00   2   0     0.00   0.00   0   0.00   1
 246   2  83   1   2   1   1   5.0  35  12.49   0.45   3   1    -0.50  35.67   0   0.45   0
 246   3  83   1   2   1   1  11.0  42  24.00   0.00   2   0     0.00  57.14   1   0.00   0
 246   4  83   1   2   1   1  14.7  26  22.29   0.10   3   1    -0.16  85.71   0   0.10   0
 246   5  83   1   2   1   1  15.7   7   6.36   0.00   2   1    -0.34  90.91   1   0.00   1
 246   6  83   1   2   1   1  18.7  21   0.00  -0.30   1   1     0.14   0.00   1   0.30   0
 246   7  83   1   2   1   1  19.7   7   0.00  -0.13   1   1     0.19   0.00   1   0.13   1
 246   8  83   1   2   1   1  21.7  14  11.67   0.00   2   0     0.00  83.33   1   0.00   0
 246   9  83   1   2   1   1  24.7  21  21.00   0.00   2   0     0.00 100.00   0   0.00   0
 246  10  83   1   2   1   1  28.7  28  28.00   0.00   2   0     0.00 100.00   0   0.00   0
 246  11  83   1   2   1   1  34.7  42  42.00   0.00   2   0     0.00 100.00   0   0.00   0
 246  12  83   1   2   1   1  42.7  56  31.11  -0.08   1   0     0.00  55.56   0   0.08   0
 246  13  83   1   2   1   1  45.6  20   0.00  -0.08   1   1     0.18   0.00   0   0.08   0
 246  14  83   1   2   1   1  47.6  14   0.00   0.00   2   0     0.00   0.00   1   0.00   0
 247   1  79   0  28   1   1   0.0   0   0.00   0.00   2   0     0.00   0.00   0   0.00   1
 247   2  79   0  28   1   1   8.0  56  56.00   0.00   2   1     0.10 100.00   0   0.00   0
 247   3  79   0  28   1   1  14.0  42  42.00   0.00   2   0     0.00 100.00   1   0.00   0
 247   4  79   0  28   1   1  20.0  42  42.00   0.00   2   0     0.00 100.00   0   0.00   0
 247   5  79   0  28   1   1  43.0 161 161.00   0.00   2   1     0.39 100.00   0   0.00   0
 247   6  79   0  28   1   1  47.0  28  14.00   0.30   3   0     0.00  50.00   1   0.30   0
 247   7  79   0  28   1   1  51.0  28   0.00   0.60   3   1     0.36   0.00   0   0.60   0
 247   8  79   0  28   1   1  57.0  42   0.00   0.70   3   0     0.00   0.00   1   0.70   0
 247   9  79   0  28   1   1  63.0  42   0.00   1.50   3   1    -0.11   0.00   0   1.50   0
 247  10  79   0  28   1   1  65.0  14   0.00   1.00   3   0     0.00   0.00   1   1.00   0
 247  11  79   0  28   1   1  68.0  21   0.00   0.75   3   0     0.00   0.00   0   0.75   0
 247  12  79   0  28   1   1  72.0  28   0.00   1.80   3   1    -0.14   0.00   0   1.80   0
 247  13  79   0  28   1   1  73.0   7   0.00   0.00   2   0     0.00   0.00   1   0.00   1
 247  14  79   0  28   1   1  75.0  14   0.00   0.25   3   0     0.00   0.00   0   0.25   0
 248   1  75   1   8   3   1   0.0   0   0.00   1.20   3   0     0.00   0.00   0   1.20   1
 248   2  75   1   8   3   1   6.0  42   0.00   0.40   3   0     0.00   0.00   0   0.40   0
 248   3  75   1   8   3   1  13.0  49   0.00   0.30   3   0     0.00   0.00   0   0.30   0
 248   4  75   1   8   3   1  20.0  49   0.00   1.15   3   0     0.00   0.00   0   1.15   0
 248   5  75   1   8   3   1  56.3 254   0.00   0.75   3   0     0.00   0.00   0   0.75   0
 248   6  75   1   8   3   1  59.3  21   0.00   2.40   3   1    -1.00   0.00   0   2.40   0
 248   7  75   1   8   3   1  60.3   7   2.01  -0.08   1   0     0.00  28.74   1   0.08   1
 248   8  75   1   8   3   1  61.3   7   5.53   0.00   2   1     1.00  78.95   0   0.00   1
 248   9  75   1   8   3   1  62.3   7   7.00   0.00   2   1     1.00 100.00   1   0.00   1
 248  10  75   1   8   3   1  63.3   7   5.25   0.30   3   0     0.00  75.00   1   0.30   1
 248  11  75   1   8   3   1  65.3  14   0.00   0.85   3   0     0.00   0.00   0   0.85   0
 248  12  75   1   8   3   1  69.3  28   0.00   0.40   3   0     0.00   0.00   0   0.40   0
 248  13  75   1   8   3   1  75.3  42   0.00   1.05   3   0     0.00   0.00   0   1.05   0
 248  14  75   1   8   3   1  80.0  33   5.28   0.00   2   1    -0.86  16.00   0   0.00   0
 249   1  85   0   8   3   2   0.0   0   0.00   1.25   3   1    -0.14   0.00   0   1.25   1
 249   2  85   0   8   3   2   3.0  21   0.00   2.00   3   1    -0.36   0.00   1   2.00   0
 249   3  85   0   8   3   2   5.0  14   4.52  -0.10   1   1     0.50  32.26   1   0.10   0
 249   4  85   0   8   3   2   8.0  21   9.55   1.10   3   1    -0.25  45.45   1   1.10   0
 249   5  85   0   8   3   2   9.0   7   2.95   0.00   2   1     0.10  42.11   1   0.00   1
 249   6  85   0   8   3   2  11.0  14   5.60   1.20   3   1    -0.26  40.00   1   1.20   0
 249   7  85   0   8   3   2  12.0   7   0.54   0.00   2   0     0.00   7.69   1   0.00   1
 249   8  85   0   8   3   2  14.0  14  14.00   0.00   2   0     0.00 100.00   0   0.00   0
 249   9  85   0   8   3   2  16.0  14   7.78   0.40   3   0     0.00  55.56   0   0.40   0
 249  10  85   0   8   3   2  19.0  21  14.28   0.00   2   0     0.00  68.00   0   0.00   0
 249  11  85   0   8   3   2  20.0   7   7.00   0.00   2   0     0.00 100.00   0   0.00   1
 249  12  85   0   8   3   2  24.0  28  28.00   0.00   2   0     0.00 100.00   0   0.00   0
 249  13  85   0   8   3   2  30.0  42  42.00   0.00   2   0     0.00 100.00   0   0.00   0
 249  14  85   0   8   3   2  40.0  70  70.00   0.00   2   0     0.00 100.00   0   0.00   0
 250   1  62   0   8   3   2   0.0   0   0.00   0.00   2   1     0.21   0.00   0   0.00   1
 250   2  62   0   8   3   2   3.0  21  21.00   0.00   2   0     0.00 100.00   1   0.00   0
 250   3  62   0   8   3   2   7.4  31  31.00   0.00   2   0     0.00 100.00   0   0.00   0
 250   4  62   0   8   3   2  13.3  41  41.00   0.00   2   0     0.00 100.00   0   0.00   0
 250   5  62   0   8   3   2  18.3  35   7.00   1.00   3   1    -0.34  20.00   0   1.00   0
 250   6  62   0   8   3   2  20.1  13   5.78   0.00   2   0     0.00  44.44   1   0.00   1
 250   7  62   0   8   3   2  21.1   7   7.00   0.00   2   0     0.00 100.00   0   0.00   1
 250   8  62   0   8   3   2  23.1  14  14.00   0.00   2   1     0.27 100.00   0   0.00   0
 250   9  62   0   8   3   2  24.1   7   4.85   0.40   3   0     0.00  69.23   1   0.40   1
 250  10  62   0   8   3   2  26.1  14   0.00   1.65   3   1    -0.14   0.00   0   1.65   0
 250  11  62   0   8   3   2  27.1   7   0.00   0.50   3   0     0.00   0.00   1   0.50   1
 250  12  62   0   8   3   2  29.1  14   0.00   0.55   3   0     0.00   0.00   0   0.55   0
 250  13  62   0   8   3   2  32.1  21   3.23   0.00   2   0     0.00  15.38   0   0.00   0
 250  14  62   0   8   3   2  36.1  28   7.00   0.30   3   0     0.00  25.00   0   0.30   0
 252   1  59   1  26   4   1   0.0   0   0.00   2.35   3   1    -0.28   0.00   0   2.35   1
 252   2  59   1  26   4   1   3.0  21   6.03   0.00   2   1     0.14  28.73   1   0.00   0
 252   3  59   1  26   4   1   7.9  34  25.84   0.30   3   0     0.00  76.00   1   0.30   0
 252   4  59   1  26   4   1  13.9  42  21.00   0.00   2   1     0.36  50.00   0   0.00   0
 252   5  59   1  26   4   1  14.9   7   1.20   1.45   3   1    -0.22  17.14   1   1.45   1
 252   6  59   1  26   4   1  17.0  15   0.00   1.05   3   0     0.00   0.00   1   1.05   0
 252   7  59   1  26   4   1  19.9  20   0.00   4.70   3   1    -7.28   0.00   0   4.70   0
 252   8  59   1  26   4   1  20.3   3   0.50  -0.35   1   1     7.28  16.53   1   0.35   1
 252   9  59   1  26   4   1  21.3   7   0.00   0.00   2   0     0.00   0.00   1   0.00   1
 252  10  59   1  26   4   1  23.1  13   5.53   1.35   3   1    -0.28  42.55   0   1.35   1
 252  11  59   1  26   4   1  24.1   7   0.00   0.40   3   1    -0.65   0.00   1   0.40   1
 252  12  59   1  26   4   1  25.1   7   3.71   0.00   2   0     0.00  52.94   1   0.00   1
 252  13  59   1  26   4   1  29.1  28  28.00   0.00   2   0     0.00 100.00   0   0.00   0
 252  14  59   1  26   4   1  34.3  36   8.01   0.35   3   1    -0.56  22.25   0   0.35   0
 253   1  78   1  44   1   1   0.0   0   0.00   0.00   2   1     0.22   0.00   0   0.00   1
 253   2  78   1  44   1   1   3.0  21  21.00   0.00   2   1     0.14 100.00   1   0.00   0
 253   3  78   1  44   1   1   7.0  28  28.00   0.00   2   1     0.14 100.00   1   0.00   0
 253   4  78   1  44   1   1  11.0  28  14.43   0.75   3   1    -0.14  51.54   1   0.75   0
 253   5  78   1  44   1   1  15.0  28   0.00   0.90   3   1    -0.50   0.00   1   0.90   0
 253   6  78   1  44   1   1  18.0  21   0.00   0.80   3   1    -0.50   0.00   1   0.80   0
 253   7  78   1  44   1   1  23.9  41  15.77   0.00   2   0     0.00  38.46   1   0.00   0
 253   8  78   1  44   1   1  30.0  43  43.00   0.00   2   0     0.00 100.00   0   0.00   0
 253   9  78   1  44   1   1  35.9  41  41.00   0.00   2   0     0.00 100.00   0   0.00   0
 253  10  78   1  44   1   1  42.0  43  43.00   0.00   2   0     0.00 100.00   0   0.00   0
 253  11  78   1  44   1   1  52.0  70  70.00   0.00   2   1    -0.19 100.00   0   0.00   0
 253  12  78   1  44   1   1  55.0  21  15.56  -0.35   1   1     0.22  74.07   1   0.35   0
 253  13  78   1  44   1   1  56.0   7   0.00  -0.35   1   1     0.44   0.00   1   0.35   1
 253  14  78   1  44   1   1  58.0  14   3.11   0.00   2   0     0.00  22.22   1   0.00   0
 254   1  71   1   2   1   1   0.0   0   0.00   0.05   3   0     0.00   0.00   0   0.05   1
 254   2  71   1   2   1   1   8.0  56   0.00   0.40   3   1    -0.60   0.00   0   0.40   0
 254   3  71   1   2   1   1  11.1  22   0.00   0.10   3   1    -0.50   0.00   1   0.10   0
 254   4  71   1   2   1   1  14.1  21  16.28  -0.19   1   0     0.00  77.52   1   0.19   0
 254   5  71   1   2   1   1  15.1   7   5.32   0.00   2   0     0.00  75.95   0   0.00   1
 254   6  71   1   2   1   1  19.1  28  28.00   0.00   2   0     0.00 100.00   0   0.00   0
 254   7  71   1   2   1   1  25.1  42  42.00   0.00   2   0     0.00 100.00   0   0.00   0
 254   8  71   1   2   1   1  33.1  56  33.62   0.40   3   1    -0.53  60.04   0   0.40   0
 254   9  71   1   2   1   1  36.1  21  11.67   0.00   2   0     0.00  55.56   1   0.00   0
 254  10  71   1   2   1   1  40.1  28  28.00   0.00   2   0     0.00 100.00   0   0.00   0
 254  11  71   1   2   1   1  46.0  41  41.00   0.00   2   0     0.00 100.00   0   0.00   0
 254  12  71   1   2   1   1  52.0  42  42.00   0.00   2   0     0.00 100.00   0   0.00   0
 254  13  71   1   2   1   1  60.0  56  31.09  -0.08   1   0     0.00  55.51   0   0.08   0
 254  14  71   1   2   1   1  61.0   7   5.83   0.00   2   0     0.00  83.33   0   0.00   1
 255   1  56   1  31   3   3   0.0   0   0.00   0.00   2   0     0.00   0.00   0   0.00   1
 255   2  56   1  31   3   3   2.0  14  10.89   0.20   3   1    -0.50  77.78   0   0.20   0
 255   3  56   1  31   3   3   6.0  28   0.00   2.60   3   1    -0.50   0.00   1   2.60   0
 255   4  56   1  31   3   3   7.0   7   1.63  -0.70   1   0     0.00  23.26   1   0.70   1
 255   5  56   1  31   3   3   9.0  14   0.00  -0.40   1   1     0.50   0.00   0   0.40   0
 255   6  56   1  31   3   3  10.0   7   0.00  -0.70   1   1     0.75   0.00   1   0.70   1
 255   7  56   1  31   3   3  11.0   7   3.18   0.50   3   1    -0.25  45.45   1   0.50   1
 255   8  56   1  31   3   3  12.0   7   4.50   0.00   2   0     0.00  64.29   1   0.00   1
 255   9  56   1  31   3   3  14.0  14  14.00   0.00   2   0     0.00 100.00   0   0.00   0
 255  10  56   1  31   3   3  18.0  28  28.00   0.00   2   0     0.00 100.00   0   0.00   0
 255  11  56   1  31   3   3  24.0  42   0.00   0.60   3   1    -0.37   0.00   0   0.60   0
 255  12  56   1  31   3   3  26.0  14   0.00   1.45   3   1    -0.13   0.00   1   1.45   0
 255  13  56   1  31   3   3  27.0   7   2.86   0.00   2   0     0.00  40.82   1   0.00   1
 255  14  56   1  31   3   3  29.0  14  14.00   0.00   2   0     0.00 100.00   0   0.00   0
 256   1  59   0  14   1   1   0.0   0   0.00   0.00   2   0     0.00   0.00   0   0.00   1
 256   2  59   0  14   1   1   8.0  56  56.00   0.00   2   0     0.00 100.00   0   0.00   0
 256   3  59   0  14   1   1  15.1  50  50.00   0.00   2   0     0.00 100.00   0   0.00   0
 256   4  59   0  14   1   1  30.1 105  50.20   0.60   3   1    -0.49  47.81   0   0.60   0
 256   5  59   0  14   1   1  36.1  42  23.33   0.00   2   0     0.00  55.56   1   0.00   0
 256   6  59   0  14   1   1  44.9  61  61.00   0.00   2   0     0.00 100.00   0   0.00   0
 256   7  59   0  14   1   1  54.9  70  70.00   0.00   2   1    -0.22 100.00   0   0.00   0
 256   8  59   0  14   1   1  62.1  51  51.00   0.00   2   0     0.00 100.00   1   0.00   0
 256   9  59   0  14   1   1  67.7  39  20.00  -0.19   1   0     0.00  51.28   0   0.19   0
 256  10  59   0  14   1   1  69.7  14   0.00  -0.40   1   1     0.51   0.00   0   0.40   0
 256  11  59   0  14   1   1  71.7  14   0.00  -0.08   1   1     0.26   0.00   1   0.08   0
 256  12  59   0  14   1   1  73.7  14   0.00   0.00   2   0     0.00   0.00   1   0.00   0
 256  13  59   0  14   1   1  76.7  21  21.00   0.00   2   0     0.00 100.00   0   0.00   0
 256  14  59   0  14   1   1  80.7  28  28.00   0.00   2   1    -0.24 100.00   0   0.00   0
 257   1  67   1  28   1   3   0.0   0   0.00   0.00   2   0     0.00   0.00   0   0.00   1
 257   2  67   1  28   1   3   6.0  42  42.00   0.00   2   0     0.00 100.00   0   0.00   0
 257   3  67   1  28   1   3  13.0  49  49.00   0.00   2   0     0.00 100.00   0   0.00   0
 257   4  67   1  28   1   3  20.0  49  49.00   0.00   2   0     0.00 100.00   0   0.00   0
 257   5  67   1  28   1   3  36.0 112  91.67   0.10   3   1    -0.22  81.85   0   0.10   0
 257   6  67   1  28   1   3  41.0  35  28.00  -0.15   1   1     0.22  80.00   1   0.15   0
 257   7  67   1  28   1   3  48.0  49  42.61   0.00   2   1    -0.22  86.96   1   0.00   0
 257   8  67   1  28   1   3  54.0  42  42.00   0.00   2   0     0.00 100.00   1   0.00   0
 257   9  67   1  28   1   3  60.0  42  42.00   0.00   2   0     0.00 100.00   0   0.00   0
 257  10  67   1  28   1   3  66.0  42  42.00   0.00   2   0     0.00 100.00   0   0.00   0
 257  11  67   1  28   1   3  72.0  42  42.00   0.00   2   0     0.00 100.00   0   0.00   0
 257  12  67   1  28   1   3  80.0  56  14.00  -0.60   1   0     0.00  25.00   0   0.60   0
 257  13  67   1  28   1   3  81.0   7   0.00  -0.40   1   1     0.25   0.00   0   0.40   1
 257  14  67   1  28   1   3  83.0  14   8.40   0.00   2   0     0.00  60.00   1   0.00   0
 259   1  51   0  31   3   4   0.0   0   0.00   0.00   2   0     0.00   0.00   0   0.00   1
 259   2  51   0  31   3   4   7.9  55  30.56   0.27   3   0     0.00  55.56   0   0.27   0
 259   3  51   0  31   3   4  13.9  42  29.97   0.00   2   0     0.00  71.36   0   0.00   0
 259   4  51   0  31   3   4  23.4  67  41.88   0.40   3   1    -0.17  62.50   0   0.40   0
 259   5  51   0  31   3   4  27.9  31  12.40   0.00   2   0     0.00  40.00   1   0.00   0
 259   6  51   0  31   3   4  35.9  56  56.00   0.00   2   0     0.00 100.00   0   0.00   0
 259   7  51   0  31   3   4  43.9  56  56.00   0.00   2   0     0.00 100.00   0   0.00   0
 259   8  51   0  31   3   4  51.9  56  32.67  -0.33   1   0     0.00  58.33   0   0.33   0
 259   9  51   0  31   3   4  52.9   7   0.00  -0.27   1   1     0.45   0.00   0   0.27   1
 259  10  51   0  31   3   4  54.9  14   0.00  -0.13   1   1     0.64   0.00   1   0.13   0
 259  11  51   0  31   3   4  55.9   7   6.07   0.00   2   0     0.00  86.67   1   0.00   1
 259  12  51   0  31   3   4  57.9  14  14.00   0.00   2   0     0.00 100.00   0   0.00   0
 259  13  51   0  31   3   4  62.9  35  35.00   0.00   2   0     0.00 100.00   0   0.00   0
 259  14  51   0  31   3   4  68.9  42  34.09   0.20   3   1    -0.97  81.17   0   0.20   0
 260   1  88   0   2   1   1   0.0   0   0.00   0.00   2   0     0.00   0.00   0   0.00   1
 260   2  88   0   2   1   1   1.0   7   7.00   0.00   2   1     0.07 100.00   0   0.00   1
 260   3  88   0   2   1   1   6.3  37  11.09   1.80   3   1    -0.07  29.96   1   1.80   0
 260   4  88   0   2   1   1  13.3  49   0.00   1.15   3   1    -0.43   0.00   1   1.15   0
 260   5  88   0   2   1   1  16.3  21   3.11   0.00   2   0     0.00  14.81   1   0.00   0
 260   6  88   0   2   1   1  21.1  34  34.00   0.00   2   0     0.00 100.00   0   0.00   0
 260   7  88   0   2   1   1  27.3  43  31.85  -0.35   1   1     0.20  74.07   0   0.35   0
 260   8  88   0   2   1   1  28.3   7   1.56   0.00   2   1    -0.06  22.22   1   0.00   1
 260   9  88   0   2   1   1  31.6  23  11.19   0.95   3   1    -0.16  48.65   1   0.95   0
 260  10  88   0   2   1   1  36.6  35  16.00   0.00   2   0     0.00  45.71   1   0.00   0
 260  11  88   0   2   1   1  40.6  28   9.33  -0.40   1   0     0.00  33.33   0   0.40   0
 260  12  88   0   2   1   1  42.3  12   5.14   0.00   2   0     0.00  42.86   0   0.00   1
 260  13  88   0   2   1   1  46.6  30  30.00   0.00   2   0     0.00 100.00   0   0.00   0
 260  14  88   0   2   1   1  53.6  49  49.00   0.00   2   0     0.00 100.00   0   0.00   0
 261   1  65   1  31   3   4   0.0   0   0.00  -0.23   1   0     0.00   0.00   0   0.23   1
 261   2  65   1  31   3   4   3.0  21  16.99   0.00   2   1    -0.50  80.92   0   0.00   0
 261   3  65   1  31   3   4   4.0   7   6.18  -0.13   1   1     0.50  88.24   1   0.13   1
 261   4  65   1  31   3   4   5.0   7   6.10   0.00   2   1    -0.14  87.10   1   0.00   1
 261   5  65   1  31   3   4   7.0  14  14.00   0.00   2   0     0.00 100.00   1   0.00   0
 261   6  65   1  31   3   4  10.0  21  21.00   0.00   2   0     0.00 100.00   0   0.00   0
 261   7  65   1  31   3   4  14.0  28  28.00   0.00   2   0     0.00 100.00   0   0.00   0
 261   8  65   1  31   3   4  20.0  42  42.00   0.00   2   0     0.00 100.00   0   0.00   0
 261   9  65   1  31   3   4  28.0  56  56.00   0.00   2   0     0.00 100.00   0   0.00   0
 261  10  65   1  31   3   4  36.0  56  56.00   0.00   2   0     0.00 100.00   0   0.00   0
 261  11  65   1  31   3   4  47.9  83  75.45  -0.03   1   0     0.00  90.91   0   0.03   0
 261  12  65   1  31   3   4  49.9  14  12.73   0.00   2   0     0.00  90.91   0   0.00   0
 261  13  65   1  31   3   4  53.9  28  23.30   0.13   3   1    -0.46  83.21   0   0.13   0
 261  14  65   1  31   3   4  55.9  14  12.00   0.00   2   0     0.00  85.71   1   0.00   0
 262   1  57   0  34   2   3   0.0   0   0.00   0.00   2   0     0.00   0.00   0   0.00   1
 262   2  57   0  34   2   3   7.4  52  52.00   0.00   2   0     0.00 100.00   0   0.00   0
 262   3  57   0  34   2   3  14.4  49  49.00   0.00   2   0     0.00 100.00   0   0.00   0
 262   4  57   0  34   2   3  22.4  56  56.00   0.00   2   0     0.00 100.00   0   0.00   0
 262   5  57   0  34   2   3  48.6 183  66.55   0.35   3   0     0.00  36.36   0   0.35   0
 262   6  57   0  34   2   3  52.6  28  20.74   0.00   2   0     0.00  74.07   0   0.00   0
 262   7  57   0  34   2   3  55.6  21  21.00   0.00   2   0     0.00 100.00   0   0.00   0
 262   8  57   0  34   2   3  59.4  27  11.57  -0.40   1   0     0.00  42.86   0   0.40   0
 262   9  57   0  34   2   3  62.4  21   5.73   0.00   2   0     0.00  27.27   0   0.00   0
 262  10  57   0  34   2   3  66.4  28   7.64  -0.40   1   0     0.00  27.27   0   0.40   0
 262  11  57   0  34   2   3  67.3   6   4.14   0.05   3   0     0.00  68.97   0   0.05   1
 262  12  57   0  34   2   3  67.7   3   0.00   0.05   3   0     0.00   0.00   0   0.05   1
 262  13  57   0  34   2   3  69.3  11   0.00   0.95   3   1    -0.32   0.00   0   0.95   1
 262  14  57   0  34   2   3  70.6   9   4.29  -0.15   1   0     0.00  47.62   1   0.15   1
 263   1  69   1   2   1   1   0.0   0   0.00   0.30   3   0     0.00   0.00   0   0.30   1
 263   2  69   1   2   1   1   8.0  56  14.00   0.00   2   0     0.00  25.00   0   0.00   0
 263   3  69   1   2   1   1  16.0  56   4.00   1.30   3   1    -0.50   7.14   0   1.30   0
 263   4  69   1   2   1   1  18.9  20   3.75   0.00   2   0     0.00  18.75   1   0.00   0
 263   5  69   1   2   1   1  36.9 126  34.38   0.80   3   0     0.00  27.28   0   0.80   0
 263   6  69   1   2   1   1  42.9  42   4.67   0.00   2   0     0.00  11.11   0   0.00   0
 263   7  69   1   2   1   1  47.9  35  28.90  -0.19   1   1     0.50  82.57   0   0.19   0
 263   8  69   1   2   1   1  50.9  21   4.37   0.00   2   0     0.00  20.79   1   0.00   0
 263   9  69   1   2   1   1  55.9  35  13.46  -0.08   1   1     0.50  38.46   0   0.08   0
 263  10  69   1   2   1   1  56.9   7   2.69   0.00   2   0     0.00  38.46   1   0.00   1
 263  11  69   1   2   1   1  58.9  14  14.00   0.00   2   0     0.00 100.00   0   0.00   0
 263  12  69   1   2   1   1  61.9  21  21.00   0.00   2   0     0.00 100.00   0   0.00   0
 263  13  69   1   2   1   1  65.9  28  28.00   0.00   2   0     0.00 100.00   0   0.00   0
 263  14  69   1   2   1   1  68.9  21  21.00   0.00   2   0     0.00 100.00   0   0.00   0
 264   1  66   0   2   1   1   0.0   0   0.00   0.00   2   1     0.21   0.00   0   0.00   1
 264   2  66   0   2   1   1  13.0  91  31.49   1.70   3   1    -0.71  34.60   1   1.70   0
 264   3  66   0   2   1   1  17.0  28   2.27   0.00   2   1     0.50   8.11   1   0.00   0
 264   4  66   0   2   1   1  22.0  35  28.61  -0.19   1   1     0.30  81.73   1   0.19   0
 264   5  66   0   2   1   1  39.0 119  34.61   2.25   3   1    -1.00  29.08   1   2.25   0
 264   6  66   0   2   1   1  46.0  49   0.00   0.30   3   1     0.70   0.00   1   0.30   0
 264   7  66   0   2   1   1  50.0  28   0.00   0.40   3   0     0.00   0.00   1   0.40   0
 264   8  66   0   2   1   1  56.0  42   0.00   1.25   3   1    -0.50   0.00   0   1.25   0
 264   9  66   0   2   1   1  60.0  28   3.86   0.00   2   0     0.00  13.77   1   0.00   0
 264  10  66   0   2   1   1  66.0  42  42.00   0.00   2   1    -0.08 100.00   0   0.00   0
 264  11  66   0   2   1   1  69.0  21   0.00   0.40   3   1    -0.13   0.00   1   0.40   0
 264  12  66   0   2   1   1  72.0  21   0.00   0.70   3   1    -0.29   0.00   1   0.70   0
 264  13  66   0   2   1   1  74.0  14   6.83  -0.35   1   1     0.28  48.78   1   0.35   0
 264  14  66   0   2   1   1  75.0   7   0.00   0.00   2   0     0.00   0.00   1   0.00   1
 265   1  71   1  14   1   1   0.0   0   0.00   0.60   3   0     0.00   0.00   0   0.60   1
 265   2  71   1  14   1   1   6.0  42   0.00   0.20   3   0     0.00   0.00   0   0.20   0
 265   3  71   1  14   1   1  12.0  42   0.00   0.25   3   0     0.00   0.00   0   0.25   0
 265   4  71   1  14   1   1  20.0  56  16.00   0.00   2   0     0.00  28.57   0   0.00   0
 265   5  71   1  14   1   1  46.0 182   7.59   2.30   3   1    -0.14   4.17   0   2.30   0
 265   6  71   1  14   1   1  50.0  28   8.18   0.00   2   1     0.14  29.23   1   0.00   0
 265   7  71   1  14   1   1  55.0  35  35.00   0.00   2   0     0.00 100.00   1   0.00   0
 265   8  71   1  14   1   1  61.0  42  37.80   0.10   3   1    -0.23  90.00   0   0.10   0
 265   9  71   1  14   1   1  64.0  21  14.00   0.00   2   0     0.00  66.67   1   0.00   0
 265  10  71   1  14   1   1  68.0  28  14.00   0.20   3   1    -0.24  50.00   0   0.20   0
 265  11  71   1  14   1   1  71.0  21  13.36   0.00   2   0     0.00  63.64   1   0.00   0
 265  12  71   1  14   1   1  75.0  28  28.00   0.00   2   0     0.00 100.00   0   0.00   0
 265  13  71   1  14   1   1  81.0  42  33.07  -0.19   1   0     0.00  78.73   0   0.19   0
 265  14  71   1  14   1   1  82.0   7   0.00  -0.08   1   1     0.24   0.00   0   0.08   1
 266   1  60   1   2   1   1   0.0   0   0.00   0.00   2   0     0.00   0.00   0   0.00   1
 266   2  60   1   2   1   1   2.0  14  12.00   0.10   3   0     0.00  85.71   0   0.10   0
 266   3  60   1   2   1   1   5.0  21   0.00   0.00   2   0     0.00   0.00   0   0.00   0
 266   4  60   1   2   1   1  12.0  49   0.00   0.35   3   0     0.00   0.00   0   0.35   0
 266   5  60   1   2   1   1  38.0 182   0.00   0.10   3   1     0.14   0.00   0   0.10   0
 266   6  60   1   2   1   1  41.0  21  17.50   0.00   2   0     0.00  83.33   1   0.00   0
 266   7  60   1   2   1   1  46.0  35  24.97  -0.20   1   0     0.00  71.34   0   0.20   0
 266   8  60   1   2   1   1  47.0   7   5.35   0.00   2   0     0.00  76.47   0   0.00   1
 266   9  60   1   2   1   1  49.0  14   9.10  -0.35   1   1     0.36  65.00   0   0.35   0
 266  10  60   1   2   1   1  51.0  14   7.57   0.50   3   1    -0.25  54.05   1   0.50   0
 266  11  60   1   2   1   1  53.0  14   0.00   1.10   3   1    -0.33   0.00   1   1.10   0
 266  12  60   1   2   1   1  54.9  13   5.68  -0.19   1   1     0.22  43.67   1   0.19   1
 266  13  60   1   2   1   1  55.9   7   0.00  -0.05   1   1     0.16   0.00   1   0.05   1
 266  14  60   1   2   1   1  56.9   7   6.67   0.00   2   1    -0.13  95.24   1   0.00   1
 267   1  72   1   8   3   1   0.0   0   0.00   1.55   3   1    -0.10   0.00   0   1.55   1
 267   2  72   1   8   3   1   6.0  42   4.80   0.00   2   1     0.10  11.42   1   0.00   0
 267   3  72   1   8   3   1  12.0  42  42.00   0.00   2   1    -1.10 100.00   1   0.00   0
 267   4  72   1   8   3   1  15.0  21  10.50   0.20   3   0     0.00  50.00   1   0.20   0
 267   5  72   1   8   3   1  52.1 260 216.70   0.00   2   1     1.78  83.35   0   0.00   0
 267   6  72   1   8   3   1  54.1  14   5.67   1.47   3   1    -0.14  40.49   1   1.47   0
 267   7  72   1   8   3   1  57.1  21   0.00   2.10   3   1    -0.14   0.00   1   2.10   0
 267   8  72   1   8   3   1  59.1  14   0.00   0.00   2   0     0.00   0.00   1   0.00   0
 267   9  72   1   8   3   1  62.1  21  21.00   0.00   2   0     0.00 100.00   0   0.00   0
 267  10  72   1   8   3   1  66.1  28   0.00   1.40   3   0     0.00   0.00   0   1.40   0
 267  11  72   1   8   3   1  72.1  42   0.00   1.00   3   0     0.00   0.00   0   1.00   0
 267  12  72   1   8   3   1  80.1  56   0.00   1.00   3   0     0.00   0.00   0   1.00   0
 267  13  72   1   8   3   1  88.1  56   0.00   0.70   3   0     0.00   0.00   0   0.70   0
 267  14  72   1   8   3   1 100.1  84   0.00   0.60   3   0     0.00   0.00   0   0.60   0
 268   1  61   1  10   4   1   0.0   0   0.00   1.40   3   1    -0.07   0.00   0   1.40   1
 268   2  61   1  10   4   1   6.0  42   0.00   0.30   3   0     0.00   0.00   1   0.30   0
 268   3  61   1  10   4   1  12.0  42   0.00   0.40   3   0     0.00   0.00   0   0.40   0
 268   4  61   1  10   4   1  19.0  49   0.00   0.45   3   0     0.00   0.00   0   0.45   0
 268   5  61   1  10   4   1  25.0  42   0.00   1.10   3   0     0.00   0.00   0   1.10   0
 268   6  61   1  10   4   1  33.0  56   0.00   2.95   3   1    -0.15   0.00   0   2.95   0
 268   7  61   1  10   4   1  35.0  14   0.46   0.00   2   0     0.00   3.28   1   0.00   0
 268   8  61   1  10   4   1  37.0  14   0.85   1.55   3   1    -0.24   6.06   0   1.55   0
 268   9  61   1  10   4   1  38.0   7   0.00   0.10   3   0     0.00   0.00   1   0.10   1
 268  10  61   1  10   4   1  40.0  14   0.00   0.20   3   0     0.00   0.00   0   0.20   0
 268  11  61   1  10   4   1  43.0  21   0.00   0.30   3   0     0.00   0.00   0   0.30   0
 268  12  61   1  10   4   1  47.0  28   7.00   0.00   2   0     0.00  25.00   0   0.00   0
 268  13  61   1  10   4   1  48.0   7   1.75   0.30   3   0     0.00  25.00   0   0.30   1
 268  14  61   1  10   4   1  51.9  27   0.00   1.00   3   0     0.00   0.00   0   1.00   0
 269   1  25   1  43   4   3   0.0   0   0.00   0.00   2   0     0.00   0.00   0   0.00   1
 269   2  25   1  43   4   3   6.0  42   0.00   1.85   3   1    -0.21   0.00   0   1.85   0
 269   3  25   1  43   4   3   8.0  14   4.75   0.00   2   0     0.00  33.93   1   0.00   0
 269   4  25   1  43   4   3  11.0  21  21.00   0.00   2   0     0.00 100.00   0   0.00   0
 269   5  25   1  43   4   3  15.0  28   9.33  -0.30   1   0     0.00  33.33   0   0.30   0
 269   6  25   1  43   4   3  18.4  24   0.00  -0.70   1   1     0.59   0.00   0   0.70   0
 269   7  25   1  43   4   3  20.4  14   5.83   0.00   2   0     0.00  41.67   1   0.00   0
 269   8  25   1  43   4   3  24.4  28   5.19   2.20   3   1    -0.59  18.52   0   2.20   0
 269   9  25   1  43   4   3  26.4  14   3.73   0.00   2   1     0.50  26.67   1   0.00   0
 269  10  25   1  43   4   3  28.4  14   2.38   3.90   3   1    -0.50  17.02   1   3.90   0
 269  11  25   1  43   4   3  28.9   3   0.56   0.00   2   0     0.00  18.75   1   0.00   1
 269  12  25   1  43   4   3  29.9   7   7.00   0.00   2   0     0.00 100.00   0   0.00   1
 269  13  25   1  43   4   3  31.9  14  12.44  -0.10   1   0     0.00  88.89   0   0.10   0
 269  14  25   1  43   4   3  32.9   7   4.22   0.00   2   0     0.00  60.36   0   0.00   1
 271   1  46   1  22   2   2   0.0   0   0.00  -0.40   1   1     0.15   0.00   0   0.40   1
 271   2  46   1  22   2   2   6.0  42   0.00  -0.10   1   0     0.00   0.00   1   0.10   0
 271   3  46   1  22   2   2  12.1  43  35.80   0.00   2   0     0.00  83.25   0   0.00   0
 271   4  46   1  22   2   2  18.1  42  42.00   0.00   2   0     0.00 100.00   0   0.00   0
 271   5  46   1  22   2   2  26.1  56  56.00   0.00   2   0     0.00 100.00   0   0.00   0
 271   6  46   1  22   2   2  54.4 198 198.00   0.00   2   1    -0.01 100.00   0   0.00   0
 271   7  46   1  22   2   2  58.6  29  29.00   0.00   2   0     0.00 100.00   1   0.00   0
 271   8  46   1  22   2   2  69.3  75  75.00   0.00   2   1     0.14 100.00   0   0.00   0
 271   9  46   1  22   2   2  80.0  75  35.29   0.90   3   0     0.00  47.06   1   0.90   0
 271  10  46   1  22   2   2  88.0  56  26.67  -0.20   1   0     0.00  47.62   0   0.20   0
 271  11  46   1  22   2   2  90.0  14  11.05   0.00   2   0     0.00  78.95   0   0.00   0
 271  12  46   1  22   2   2  91.0   7   7.00   0.00   2   1     0.41 100.00   0   0.00   1
 271  13  46   1  22   2   2  93.0  14   6.00   0.80   3   0     0.00  42.86   1   0.80   0
 271  14  46   1  22   2   2  96.1  22   0.00   3.20   3   1    -0.41   0.00   0   3.20   0
 272   1  45   1   8   3   2   0.0   0   0.00   0.50   3   1     1.00   0.00   0   0.50   1
 272   2  45   1   8   3   2   4.0  28   0.00   0.70   3   0     0.00   0.00   1   0.70   0
 272   3  45   1   8   3   2  10.0  42   0.00   1.80   3   1    -1.24   0.00   0   1.80   0
 272   4  45   1   8   3   2  12.9  20   0.00   0.30   3   0     0.00   0.00   1   0.30   0
 272   5  45   1   8   3   2  31.9 133   0.00   0.02   3   1     1.02   0.00   0   0.02   0
 272   6  45   1   8   3   2  39.9  56  49.41   0.00   2   0     0.00  88.24   1   0.00   0
 272   7  45   1   8   3   2  50.6  75  13.23   0.70   3   0     0.00  17.64   0   0.70   0
 272   8  45   1   8   3   2  59.0  59   0.00   0.05   3   0     0.00   0.00   0   0.05   0
 272   9  45   1   8   3   2  65.0  42   0.00   0.10   3   0     0.00   0.00   0   0.10   0
 272  10  45   1   8   3   2  73.0  56   0.00   0.50   3   0     0.00   0.00   0   0.50   0
 272  11  45   1   8   3   2  81.0  56   0.00   0.60   3   1    -0.36   0.00   0   0.60   0
 272  12  45   1   8   3   2  93.9  90  51.43   0.00   2   0     0.00  57.14   1   0.00   0
 272  13  45   1   8   3   2  95.9  14   8.00   0.60   3   0     0.00  57.14   0   0.60   0
 272  14  45   1   8   3   2  98.9  21   0.00   0.20   3   0     0.00   0.00   0   0.20   0
 273   1  77   1  31   3   4   0.0   0   0.00   0.00   2   0     0.00   0.00   0   0.00   1
 273   2  77   1  31   3   4   8.0  56  56.00   0.00   2   0     0.00 100.00   0   0.00   0
 273   3  77   1  31   3   4  16.0  56  46.67   0.03   3   1    -0.14  83.33   0   0.03   0
 273   4  77   1  31   3   4  22.0  42  37.30   0.00   2   0     0.00  88.80   1   0.00   0
 273   5  77   1  31   3   4  28.0  42  37.33   0.03   3   1    -0.13  88.89   0   0.03   0
 273   6  77   1  31   3   4  29.0   7   6.63   0.00   2   0     0.00  94.74   1   0.00   1
 273   7  77   1  31   3   4  31.0  14  14.00   0.00   2   0     0.00 100.00   0   0.00   0
 273   8  77   1  31   3   4  34.0  21  21.00   0.00   2   0     0.00 100.00   0   0.00   0
 273   9  77   1  31   3   4  40.0  42  42.00   0.00   2   0     0.00 100.00   0   0.00   0
 273  10  77   1  31   3   4  48.0  56  56.00   0.00   2   0     0.00 100.00   0   0.00   0
 273  11  77   1  31   3   4  58.0  70  70.00   0.00   2   0     0.00 100.00   0   0.00   0
 273  12  77   1  31   3   4  70.0  84  27.99  -0.13   1   0     0.00  33.32   0   0.13   0
 273  13  77   1  31   3   4  72.0  14  11.85   0.00   2   0     0.00  84.62   0   0.00   0
 273  14  77   1  31   3   4  76.0  28  12.44   0.33   3   1    -0.58  44.44   0   0.33   0
 274   1  72   0  37   2   4   0.0   0   0.00   0.00   2   0     0.00   0.00   0   0.00   1
 274   2  72   0  37   2   4   6.1  43  43.00   0.00   2   0     0.00 100.00   0   0.00   0
 274   3  72   0  37   2   4  13.0  48  48.00   0.00   2   0     0.00 100.00   0   0.00   0
 274   4  72   0  37   2   4  20.0  49  49.00   0.00   2   0     0.00 100.00   0   0.00   0
 274   5  72   0  37   2   4  28.0  56  56.00   0.00   2   0     0.00 100.00   0   0.00   0
 274   6  72   0  37   2   4  36.0  56  56.00   0.00   2   0     0.00 100.00   0   0.00   0
 274   7  72   0  37   2   4  48.0  84  84.00   0.00   2   0     0.00 100.00   0   0.00   0
 274   8  72   0  37   2   4  58.0  70  42.90   0.40   3   0     0.00  61.29   0   0.40   0
 274   9  72   0  37   2   4  59.0   7   4.67  -0.10   1   0     0.00  66.67   0   0.10   1
 274  10  72   0  37   2   4  64.0  35  25.45   0.00   2   0     0.00  72.73   0   0.00   0
 274  11  72   0  37   2   4  70.0  42  42.00   0.00   2   0     0.00 100.00   0   0.00   0
 274  12  72   0  37   2   4  78.0  56  56.00   0.00   2   0     0.00 100.00   0   0.00   0
 274  13  72   0  37   2   4  90.0  84  84.00   0.00   2   0     0.00 100.00   0   0.00   0
 274  14  72   0  37   2   4  96.0  42  42.00   0.00   2   0     0.00 100.00   0   0.00   0
 275   1  59   0  29   1   1   0.0   0   0.00   0.35   3   0     0.00   0.00   0   0.35   1
 275   2  59   0  29   1   1   7.0  49  28.82   0.00   2   0     0.00  58.82   0   0.00   0
 275   3  59   0  29   1   1  13.0  42  42.00   0.00   2   0     0.00 100.00   0   0.00   0
 275   4  59   0  29   1   1  16.6  25  25.00   0.00   2   0     0.00 100.00   0   0.00   0
 275   5  59   0  29   1   1  36.0 136 100.24   0.25   3   1     0.07  73.71   0   0.25   0
 275   6  59   0  29   1   1  45.0  63   0.00   0.20   3   0     0.00   0.00   1   0.20   0
 275   7  59   0  29   1   1  53.0  56   0.00   0.45   3   0     0.00   0.00   0   0.45   0
 275   8  59   0  29   1   1  58.0  35  24.14   0.00   2   1     0.14  68.97   0   0.00   0
 275   9  59   0  29   1   1  63.0  35  35.00   0.00   2   1     0.29 100.00   1   0.00   0
 275  10  59   0  29   1   1  64.0   7   7.00   0.00   2   1     0.25 100.00   1   0.00   1
 275  11  59   0  29   1   1  66.0  14   3.78   1.35   3   1    -0.25  27.03   1   1.35   0
 275  12  59   0  29   1   1  69.0  21   0.00   2.90   3   1    -0.50   0.00   1   2.90   0
 275  13  59   0  29   1   1  70.1   8   1.07   0.00   2   0     0.00  13.43   1   0.00   1
 275  14  59   0  29   1   1  72.1  14   3.94   1.15   3   1    -0.99  28.12   0   1.15   0
 279   1  85   0  29   1   1   0.0   0   0.00   0.05   3   0     0.00   0.00   0   0.05   1
 279   2  85   0  29   1   1   6.0  42   0.00   1.80   3   1     0.05   0.00   0   1.80   0
 279   3  85   0  29   1   1  10.0  28   0.00   0.50   3   0     0.00   0.00   1   0.50   0
 279   4  85   0  29   1   1  16.0  42   0.00   0.00   2   0     0.00   0.00   0   0.00   0
 279   5  85   0  29   1   1  37.0 147   0.00   1.60   3   1    -0.14   0.00   0   1.60   0
 279   6  85   0  29   1   1  41.0  28   0.00   0.20   3   0     0.00   0.00   1   0.20   0
 279   7  85   0  29   1   1  47.0  42   0.00   0.40   3   1    -0.21   0.00   0   0.40   0
 279   8  85   0  29   1   1  51.0  28  18.67   0.00   2   0     0.00  66.67   1   0.00   0
 279   9  85   0  29   1   1  52.0   7   7.00   0.00   2   1     0.17 100.00   0   0.00   1
 279  10  85   0  29   1   1  53.0   7   7.00   0.00   2   1     0.13 100.00   1   0.00   1
 279  11  85   0  29   1   1  54.0   7   7.00   0.00   2   0     0.00 100.00   1   0.00   1
 279  12  85   0  29   1   1  56.0  14   0.00   0.30   3   0     0.00   0.00   0   0.30   0
 279  13  85   0  29   1   1  59.0  21   0.00   1.15   3   0     0.00   0.00   0   1.15   0
 279  14  85   0  29   1   1  63.0  28   0.00   0.95   3   0     0.00   0.00   0   0.95   0
 280   1  79   1  34   2   2   0.0   0   0.00   0.00   2   0     0.00   0.00   0   0.00   1
 280   2  79   1  34   2   2   5.0  35  35.00   0.00   2   0     0.00 100.00   0   0.00   0
 280   3  79   1  34   2   2  12.1  50  50.00   0.00   2   0     0.00 100.00   0   0.00   0
 280   4  79   1  34   2   2  15.7  25  25.00   0.00   2   0     0.00 100.00   0   0.00   0
 280   5  79   1  34   2   2  38.9 162 162.00   0.00   2   1    -0.50 100.00   0   0.00   0
 280   6  79   1  34   2   2  44.9  42  42.00   0.00   2   0     0.00 100.00   1   0.00   0
 280   7  79   1  34   2   2  52.9  56  11.19   1.60   3   1    -0.50  19.99   0   1.60   0
 280   8  79   1  34   2   2  54.9  14   0.00   0.50   3   0     0.00   0.00   1   0.50   0
 280   9  79   1  34   2   2  57.9  21  11.45   0.00   2   0     0.00  54.55   0   0.00   0
 280  10  79   1  34   2   2  58.9   7   7.00   0.00   2   1     0.50 100.00   0   0.00   1
 280  11  79   1  34   2   2  60.0   8   5.33   0.30   3   0     0.00  66.67   1   0.30   1
 280  12  79   1  34   2   2  63.7  26  18.91   0.00   2   1    -1.50  72.73   0   0.00   0
 280  13  79   1  34   2   2  65.0   9   2.57  -0.50   1   1    -0.43  28.57   1   0.50   1
 280  14  79   1  34   2   2  66.0   7   0.00  -0.69   1   1     0.71   0.00   1   0.69   1
 281   1  58   0  14   1   1   0.0   0   0.00   1.70   3   1    -0.74   0.00   0   1.70   1
 281   2  58   0  14   1   1   5.7  40   0.00   1.15   3   1     0.45   0.00   1   1.15   0
 281   3  58   0  14   1   1   9.7  28   0.00   1.70   3   1    -0.81   0.00   1   1.70   0
 281   4  58   0  14   1   1  13.7  28   0.00   0.55   3   1     0.60   0.00   1   0.55   0
 281   5  58   0  14   1   1  47.1 234   0.00   2.55   3   0     0.00   0.00   1   2.55   0
 281   6  58   0  14   1   1  49.1  14   0.00   0.20   3   0     0.00   0.00   0   0.20   0
 281   7  58   0  14   1   1  53.1  28   0.00   1.60   3   1    -0.25   0.00   0   1.60   0
 281   8  58   0  14   1   1  55.1  14   0.00   1.30   3   0     0.00   0.00   1   1.30   0
 281   9  58   0  14   1   1  59.0  27  10.84  -0.19   1   1     0.25  40.16   0   0.19   0
 281  10  58   0  14   1   1  60.0   7   5.59   0.00   2   1     0.28  79.79   1   0.00   1
 281  11  58   0  14   1   1  63.0  21   3.00   1.50   3   1    -0.18  14.29   1   1.50   0
 281  12  58   0  14   1   1  64.0   7   2.46  -0.35   1   0     0.00  35.09   1   0.35   1
 281  13  58   0  14   1   1  66.0  14   9.74   0.00   2   1     0.27  69.57   0   0.00   0
 281  14  58   0  14   1   1  69.0  21   1.45   2.70   3   1    -0.66   6.90   1   2.70   0
 282   1  71   1  31   3   4   0.0   0   0.00  -0.13   1   0     0.00   0.00   0   0.13   1
 282   2  71   1  31   3   4   4.1  29   0.00  -0.13   1   0     0.00   0.00   0   0.13   0
 282   3  71   1  31   3   4  10.1  42   0.00  -0.53   1   1     0.50   0.00   0   0.53   0
 282   4  71   1  31   3   4  15.1  35  16.33   0.00   2   0     0.00  46.67   1   0.00   0
 282   5  71   1  31   3   4  62.0 328 128.99  -0.72   1   0     0.00  39.33   0   0.72   0
 282   6  71   1  31   3   4  62.6   4   0.00  -0.20   1   1     0.20   0.00   0   0.20   1
 282   7  71   1  31   3   4  63.0   3   0.43   0.00   2   0     0.00  14.29   1   0.00   1
 282   8  71   1  31   3   4  64.0   7   3.38   1.03   3   1    -0.40  48.33   0   1.03   1
 282   9  71   1  31   3   4  65.1   8   3.58  -0.20   1   1    -0.30  44.78   1   0.20   1
 282  10  71   1  31   3   4  66.1   7   5.12   0.17   3   1    -0.11  73.17   1   0.17   1
 282  11  71   1  31   3   4  67.1   7   4.12  -0.53   1   1     0.22  58.82   1   0.53   1
 282  12  71   1  31   3   4  68.1   7   0.00  -0.33   1   1     0.20   0.00   1   0.33   1
 282  13  71   1  31   3   4  69.1   7   3.18   0.87   3   1    -0.31  45.45   1   0.87   1
 282  14  71   1  31   3   4  70.1   7   3.43   0.00   2   0     0.00  49.02   1   0.00   1
 283   1  78   1   8   3   2   0.0   0   0.00   0.00   2   0     0.00   0.00   0   0.00   1
 283   2  78   1   8   3   2   5.0  35  14.41   0.50   3   0     0.00  41.18   0   0.50   0
 283   3  78   1   8   3   2  11.0  42   0.00   0.85   3   0     0.00   0.00   0   0.85   0
 283   4  78   1   8   3   2  32.0 147   0.00   0.50   3   1    -0.21   0.00   0   0.50   0
 283   5  78   1   8   3   2  44.0  84   0.00   0.85   3   0     0.00   0.00   1   0.85   0
 283   6  78   1   8   3   2  50.0  42   0.00   0.60   3   0     0.00   0.00   0   0.60   0
 283   7  78   1   8   3   2  56.0  42   0.00   0.65   3   0     0.00   0.00   0   0.65   0
 283   8  78   1   8   3   2  62.0  42   3.00   0.00   2   0     0.00   7.14   0   0.00   0
 283   9  78   1   8   3   2  70.0  56  56.00   0.00   2   0     0.00 100.00   0   0.00   0
 283  10  78   1   8   3   2  78.0  56  44.80  -0.20   1   0     0.00  80.00   0   0.20   0
 283  11  78   1   8   3   2  79.0   7   0.00  -0.20   1   1     0.78   0.00   0   0.20   1
 283  12  78   1   8   3   2  81.0  14  10.00   0.00   2   0     0.00  71.43   1   0.00   0
 283  13  78   1   8   3   2  84.0  21  11.67   0.40   3   0     0.00  55.56   0   0.40   0
 283  14  78   1   8   3   2  88.0  28   0.00   0.50   3   1    -0.22   0.00   0   0.50   0
 285   1  65   1  28   1   2   0.0   0   0.00   0.00   2   0     0.00   0.00   0   0.00   1
 285   2  65   1  28   1   2   8.0  56  13.99   0.45   3   1    -0.14  24.98   0   0.45   0
 285   3  65   1  28   1   2  14.0  42  18.38   0.00   2   0     0.00  43.75   1   0.00   0
 285   4  65   1  28   1   2  20.0  42  42.00   0.00   2   0     0.00 100.00   0   0.00   0
 285   5  65   1  28   1   2  23.0  21  13.22  -0.50   1   0     0.00  62.96   0   0.50   0
 285   6  65   1  28   1   2  24.0   7   4.12   0.20   3   0     0.00  58.82   0   0.20   1
 285   7  65   1  28   1   2  26.0  14  10.50   0.00   2   1     0.27  75.00   0   0.00   0
 285   8  65   1  28   1   2  28.6  18   6.17   1.15   3   1    -0.24  34.29   1   1.15   0
 285   9  65   1  28   1   2  30.0  10   3.43   0.00   2   1    -0.03  34.29   1   0.00   1
 285  10  65   1  28   1   2  31.6  11   2.88  -1.13   1   1     0.64  26.14   1   1.13   1
 285  11  65   1  28   1   2  32.6   7   3.29   0.00   2   0     0.00  46.95   1   0.00   1
 285  12  65   1  28   1   2  35.0  17   0.00   3.90   3   1    -0.64   0.00   0   3.90   0
 285  13  65   1  28   1   2  36.0   7   0.65   0.00   2   0     0.00   9.30   1   0.00   1
 285  14  65   1  28   1   2  38.0  14  14.00   0.00   2   0     0.00 100.00   0   0.00   0
 286   1  73   0  29   1   1   0.0   0   0.00   1.00   3   1    -0.50   0.00   0   1.00   1
 286   2  73   0  29   1   1   2.0  14   0.00   0.45   3   0     0.00   0.00   1   0.45   0
 286   3  73   0  29   1   1   7.0  35  16.47   0.00   2   0     0.00  47.06   0   0.00   0
 286   4  73   0  29   1   1  13.0  42  42.00   0.00   2   0     0.00 100.00   0   0.00   0
 286   5  73   0  29   1   1  48.0 245 245.00   0.00   2   1     0.25 100.00   0   0.00   0
 286   6  73   0  29   1   1  51.0  21  14.00   0.35   3   0     0.00  66.67   1   0.35   0
 286   7  73   0  29   1   1  55.0  28   0.00   1.65   3   1    -0.15   0.00   0   1.65   0
 286   8  73   0  29   1   1  57.0  14   0.80   0.00   2   0     0.00   5.71   1   0.00   0
 286   9  73   0  29   1   1  58.0   7   1.56   0.35   3   0     0.00  22.22   0   0.35   1
 286  10  73   0  29   1   1  61.0  21   0.00   0.75   3   0     0.00   0.00   0   0.75   0
 286  11  73   0  29   1   1  65.0  28   0.00   0.15   3   1    -0.15   0.00   0   0.15   0
 286  12  73   0  29   1   1  68.0  21   0.00   0.30   3   1    -0.16   0.00   1   0.30   0
 286  13  73   0  29   1   1  71.0  21  12.73  -0.35   1   0     0.00  60.61   1   0.35   0
 286  14  73   0  29   1   1  73.0  14   0.00  -0.13   1   1     0.16   0.00   0   0.13   0
 287   1  47   1   8   3   3   0.0   0   0.00   0.80   3   0     0.00   0.00   0   0.80   1
 287   2  47   1   8   3   3   4.0  28   0.00   0.20   3   0     0.00   0.00   0   0.20   0
 287   3  47   1   8   3   3  10.0  42  26.73   0.00   2   0     0.00  63.64   0   0.00   0
 287   4  47   1   8   3   3  17.0  49  49.00   0.00   2   0     0.00 100.00   0   0.00   0
 287   5  47   1   8   3   3  49.6 228  46.54   3.90   3   1    -0.50  20.41   0   3.90   0
 287   6  47   1   8   3   3  50.7   8   0.00   1.90   3   1    -0.50   0.00   1   1.90   1
 287   7  47   1   8   3   3  52.4  12   0.00   1.40   3   1    -0.50   0.00   1   1.40   1
 287   8  47   1   8   3   3  54.4  14   0.00   0.10   3   0     0.00   0.00   1   0.10   0
 287   9  47   1   8   3   3  57.0  18   0.00   1.80   3   1    -0.50   0.00   0   1.80   0
 287  10  47   1   8   3   3  58.7  12   0.00   1.20   3   1    -0.50   0.00   1   1.20   1
 287  11  47   1   8   3   3  61.9  22   0.00   0.30   3   0     0.00   0.00   1   0.30   0
 287  12  47   1   8   3   3  65.9  28   7.00   0.00   2   0     0.00  25.00   0   0.00   0
 287  13  47   1   8   3   3  67.7  13  10.64  -0.20   1   1     0.50  81.82   0   0.20   1
 287  14  47   1   8   3   3  68.7   7   0.00  -0.20   1   1     0.35   0.00   1   0.20   1
 288   1  66   0  28   1   2   0.0   0   0.00   0.00   2   0     0.00   0.00   0   0.00   1
 288   2  66   0  28   1   2   8.7  61  61.00   0.00   2   0     0.00 100.00   0   0.00   0
 288   3  66   0  28   1   2  17.0  58  46.40  -0.15   1   0     0.00  80.00   0   0.15   0
 288   4  66   0  28   1   2  23.0  42  30.52   0.00   2   1     0.29  72.66   0   0.00   0
 288   5  66   0  28   1   2  25.0  14   7.64   0.50   3   0     0.00  54.55   1   0.50   0
 288   6  66   0  28   1   2  28.0  21   0.00   0.60   3   0     0.00   0.00   0   0.60   0
 288   7  66   0  28   1   2  32.0  28   0.00   1.20   3   1    -0.17   0.00   0   1.20   0
 288   8  66   0  28   1   2  33.0   7   2.33   0.00   2   0     0.00  33.33   1   0.00   1
 288   9  66   0  28   1   2  34.0   7   7.00   0.00   2   0     0.00 100.00   0   0.00   1
 288  10  66   0  28   1   2  36.0  14  14.00   0.00   2   0     0.00 100.00   0   0.00   0
 288  11  66   0  28   1   2  39.0  21  21.00   0.00   2   0     0.00 100.00   0   0.00   0
 288  12  66   0  28   1   2  44.0  35   5.83   0.50   3   0     0.00  16.67   0   0.50   0
 288  13  66   0  28   1   2  50.0  42  22.02   0.00   2   0     0.00  52.43   0   0.00   0
 288  14  66   0  28   1   2  51.0   7   7.00   0.00   2   0     0.00 100.00   0   0.00   1
 289   1  73   0  31   3   3   0.0   0   0.00  -0.30   1   1     0.29   0.00   0   0.30   1
 289   2  73   0  31   3   3   4.0  28   0.00  -0.70   1   1     0.50   0.00   1   0.70   0
 289   3  73   0  31   3   3   6.0  14   1.75   0.00   2   0     0.00  12.50   1   0.00   0
 289   4  73   0  31   3   3   8.0  14  14.00   0.00   2   0     0.00 100.00   0   0.00   0
 289   5  73   0  31   3   3  38.9 216  19.64   1.00   3   1    -0.50   9.09   0   1.00   0
 289   6  73   0  31   3   3  41.9  21   1.91   0.00   2   0     0.00   9.09   1   0.00   0
 289   7  73   0  31   3   3  47.9  42  42.00   0.00   2   0     0.00 100.00   0   0.00   0
 289   8  73   0  31   3   3  53.9  42  23.74  -0.50   1   0     0.00  56.52   0   0.50   0
 289   9  73   0  31   3   3  54.9   7   0.00  -0.05   1   1     0.47   0.00   0   0.05   1
 289  10  73   0  31   3   3  56.9  14  12.92   0.00   2   1    -0.26  92.31   1   0.00   0
 289  11  73   0  31   3   3  59.9  21  21.00   0.00   2   0     0.00 100.00   1   0.00   0
 289  12  73   0  31   3   3  64.9  35   0.00   0.80   3   1    -0.21   0.00   0   0.80   0
 289  13  73   0  31   3   3  65.9   7   3.50   0.00   2   0     0.00  50.00   1   0.00   1
 289  14  73   0  31   3   3  68.0  15  10.00  -0.10   1   0     0.00  66.67   0   0.10   0
 291   1  87   0   3   4   1   0.0   0   0.00   0.00   2   0     0.00   0.00   0   0.00   1
 291   2  87   0   3   4   1   2.6  18   9.00   0.12   3   0     0.00  50.00   0   0.12   0
 291   3  87   0   3   4   1   7.9  37   9.24   0.00   2   0     0.00  24.97   0   0.00   0
 291   4  87   0   3   4   1   8.9   7   7.00   0.00   2   1     0.25 100.00   0   0.00   1
 291   5  87   0   3   4   1  11.0  15   3.12   0.95   3   0     0.00  20.83   1   0.95   0
 291   6  87   0   3   4   1  14.6  25   0.00   0.10   3   0     0.00   0.00   0   0.10   0
 291   7  87   0   3   4   1  19.1  32   0.00   0.65   3   1    -0.25   0.00   0   0.65   0
 291   8  87   0   3   4   1  23.4  30   0.00   0.20   3   1     2.00   0.00   1   0.20   0
 291   9  87   0   3   4   1  24.0   4   0.00   1.28   3   1    -0.81   0.00   1   1.28   1
 291  10  87   0   3   4   1  25.1   8   0.00   2.30   3   1    -4.19   0.00   1   2.30   1
 291  11  87   0   3   4   1  26.0   6   1.74  -0.15   1   1     3.00  28.99   1   0.15   1
 291  12  87   0   3   4   1  26.7   5   2.79   0.00   2   0     0.00  55.88   1   0.00   1
 291  13  87   0   3   4   1  29.0  16  10.48  -0.10   1   1     0.25  65.52   0   0.10   0
 291  14  87   0   3   4   1  30.0   7   5.79   0.00   2   0     0.00  82.76   1   0.00   1
 292   1  54   1  10   4   1   0.0   0   0.00   0.00   2   0     0.00   0.00   0   0.00   1
 292   2  54   1  10   4   1   7.0  49  32.21  -0.52   1   0     0.00  65.73   0   0.52   0
 292   3  54   1  10   4   1   9.4  17   8.63   0.45   3   0     0.00  50.76   0   0.45   0
 292   4  54   1  10   4   1  12.4  21   0.00   1.40   3   0     0.00   0.00   0   1.40   0
 292   5  54   1  10   4   1  16.4  28   0.00   0.10   3   0     0.00   0.00   0   0.10   0
 292   6  54   1  10   4   1  22.7  44  29.33  -0.40   1   1     4.00  66.67   0   0.40   0
 292   7  54   1  10   4   1  22.9   1   0.00  -0.10   1   1    -1.00   0.00   1   0.10   1
 292   8  54   1  10   4   1  23.0   1   0.00  -0.20   1   1     1.00   0.00   1   0.20   1
 292   9  54   1  10   4   1  23.1   1   0.00  -0.40   1   1     2.00   0.00   1   0.40   1
 292  10  54   1  10   4   1  23.4   2   1.43   0.00   2   1    -4.00  71.43   1   0.00   1
 292  11  54   1  10   4   1  23.9   3   3.00   0.00   2   1     1.00 100.00   1   0.00   1
 292  12  54   1  10   4   1  24.6   5   5.00   0.00   2   0     0.00 100.00   1   0.00   1
 292  13  54   1  10   4   1  26.0  10   1.82   0.45   3   0     0.00  18.18   0   0.45   1
 292  14  54   1  10   4   1  28.0  14   0.00   1.70   3   1    -0.34   0.00   0   1.70   0
 293   1  75   1   2   1   1   0.0   0   0.00   0.30   3   0     0.00   0.00   0   0.30   1
 293   2  75   1   2   1   1   8.1  57   0.00   0.50   3   0     0.00   0.00   0   0.50   0
 293   3  75   1   2   1   1  15.1  49   0.00   0.50   3   0     0.00   0.00   0   0.50   0
 293   4  75   1   2   1   1  21.1  42   0.00   0.00   2   0     0.00   0.00   0   0.00   0
 293   5  75   1   2   1   1  25.3  29  29.00   0.00   2   0     0.00 100.00   0   0.00   0
 293   6  75   1   2   1   1  29.3  28  28.00   0.00   2   0     0.00 100.00   0   0.00   0
 293   7  75   1   2   1   1  35.3  42   8.41   0.40   3   1    -0.59  20.02   0   0.40   0
 293   8  75   1   2   1   1  38.3  21  12.60   0.00   2   0     0.00  60.00   1   0.00   0
 293   9  75   1   2   1   1  44.9  46  46.00   0.00   2   0     0.00 100.00   0   0.00   0
 293  10  75   1   2   1   1  50.9  42  36.21  -0.08   1   0     0.00  86.21   0   0.08   0
 293  11  75   1   2   1   1  51.9   7   0.00  -0.19   1   1     0.38   0.00   0   0.19   1
 293  12  75   1   2   1   1  53.9  14   8.57   0.00   2   0     0.00  61.22   1   0.00   0
 293  13  75   1   2   1   1  58.9  35  35.00   0.00   2   0     0.00 100.00   0   0.00   0
 293  14  75   1   2   1   1  62.9  28  28.00   0.00   2   0     0.00 100.00   0   0.00   0
 294   1  53   0  24   4   1   0.0   0   0.00   0.00   2   1     0.07   0.00   0   0.00   1
 294   2  53   0  24   4   1   9.6  67  67.00   0.00   2   0     0.00 100.00   1   0.00   0
 294   3  53   0  24   4   1  17.6  56  21.00   0.50   3   1    -0.21  37.50   0   0.50   0
 294   4  53   0  24   4   1  26.7  64  37.31   0.00   2   0     0.00  58.30   1   0.00   0
 294   5  53   0  24   4   1  32.7  42  42.00   0.00   2   0     0.00 100.00   0   0.00   0
 294   6  53   0  24   4   1  40.7  56  56.00   0.00   2   0     0.00 100.00   0   0.00   0
 294   7  53   0  24   4   1  53.7  91  91.00   0.00   2   0     0.00 100.00   0   0.00   0
 294   8  53   0  24   4   1  59.6  41  23.43  -0.30   1   1     0.50  57.14   0   0.30   0
 294   9  53   0  24   4   1  59.7   1   0.00  -0.20   1   0     0.00   0.00   1   0.20   1
 294  10  53   0  24   4   1  59.9   1   0.00  -0.30   1   1     2.00   0.00   0   0.30   1
 294  11  53   0  24   4   1  60.0   1   0.00  -0.40   1   1     1.00   0.00   1   0.40   1
 294  12  53   0  24   4   1  60.1   1   0.00   0.00   2   1    -2.72   0.00   1   0.00   1
 294  13  53   0  24   4   1  61.4   9   2.09   3.30   3   1    -3.28  23.26   1   3.30   1
 294  14  53   0  24   4   1  61.9   3   0.53   0.00   2   1     2.50  17.50   1   0.00   1
 295   1  76   0   2   1   1   0.0   0   0.00   0.00   2   1     0.50   0.00   0   0.00   1
 295   2  76   0   2   1   1   5.0  35   1.06   1.60   3   1    -0.50   3.03   1   1.60   0
 295   3  76   0   2   1   1   8.0  21   0.00   0.70   3   0     0.00   0.00   1   0.70   0
 295   4  76   0   2   1   1  14.0  42   2.80   0.00   2   0     0.00   6.67   0   0.00   0
 295   5  76   0   2   1   1  41.0 189   5.91   1.55   3   1    -0.50   3.13   0   1.55   0
 295   6  76   0   2   1   1  45.0  28  10.29   0.00   2   0     0.00  36.73   1   0.00   0
 295   7  76   0   2   1   1  47.1  15  15.00   0.00   2   0     0.00 100.00   0   0.00   0
 295   8  76   0   2   1   1  50.1  21  21.00   0.00   2   0     0.00 100.00   0   0.00   0
 295   9  76   0   2   1   1  54.1  28  28.00   0.00   2   0     0.00 100.00   0   0.00   0
 295  10  76   0   2   1   1  60.7  46  46.00   0.00   2   0     0.00 100.00   0   0.00   0
 295  11  76   0   2   1   1  64.1  24   6.14   1.60   3   1    -3.00  25.58   0   1.60   0
 295  12  76   0   2   1   1  65.0   6   2.31   0.00   2   0     0.00  38.46   1   0.00   1
 295  13  76   0   2   1   1  65.7   5   0.00  -0.70   1   1     3.00   0.00   0   0.70   1
 295  14  76   0   2   1   1  66.7   7   0.00  -0.50   1   1     0.77   0.00   1   0.50   1
 296   1  73   0   2   1   1   0.0   0   0.00   0.35   3   0     0.00   0.00   0   0.35   1
 296   2  73   0   2   1   1   7.1  50  29.41   0.00   2   0     0.00  58.82   0   0.00   0
 296   3  73   0   2   1   1  15.0  55  25.00  -0.60   1   1    -0.21  45.45   0   0.60   0
 296   4  73   0   2   1   1  21.1  43   6.62   4.90   3   1    -0.50  15.38   1   4.90   0
 296   5  73   0   2   1   1  22.1   7   0.07   0.00   2   0     0.00   1.00   1   0.00   1
 296   6  73   0   2   1   1  24.1  14   9.85  -0.40   1   0     0.00  70.37   0   0.40   0
 296   7  73   0   2   1   1  25.1   7   4.85   0.00   2   1    -0.08  69.23   0   0.00   1
 296   8  73   0   2   1   1  30.3  36  36.00   0.00   2   0     0.00 100.00   1   0.00   0
 296   9  73   0   2   1   1  37.3  49  49.00   0.00   2   0     0.00 100.00   0   0.00   0
 296  10  73   0   2   1   1  43.1  41  41.00   0.00   2   0     0.00 100.00   0   0.00   0
 296  11  73   0   2   1   1  53.0  69  35.16  -0.53   1   1     0.58  50.96   0   0.53   0
 296  12  73   0   2   1   1  54.3   9   5.66   0.00   2   0     0.00  62.94   1   0.00   1
 296  13  73   0   2   1   1  59.0  33  33.00   0.00   2   0     0.00 100.00   0   0.00   0
 296  14  73   0   2   1   1  65.0  42  42.00   0.00   2   0     0.00 100.00   0   0.00   0
 297   1  73   1   2   1   1   0.0   0   0.00   1.15   3   0     0.00   0.00   0   1.15   1
 297   2  73   1   2   1   1   6.0  42  17.85   0.00   2   1    -0.05  42.50   0   0.00   0
 297   3  73   1   2   1   1   7.0   7   5.67   0.20   3   0     0.00  80.95   1   0.20   1
 297   4  73   1   2   1   1  10.9  27  21.00   0.00   2   0     0.00  77.78   0   0.00   0
 297   5  73   1   2   1   1  25.9 105  54.47   0.65   3   1     0.40  51.87   0   0.65   0
 297   6  73   1   2   1   1  33.9  56   7.47   0.00   2   0     0.00  13.33   1   0.00   0
 297   7  73   1   2   1   1  41.9  56   3.39   1.55   3   1    -0.60   6.06   0   1.55   0
 297   8  73   1   2   1   1  42.9   7   2.38   0.00   2   0     0.00  34.04   1   0.00   1
 297   9  73   1   2   1   1  44.9  14  14.00   0.00   2   1    -0.18 100.00   0   0.00   0
 297  10  73   1   2   1   1  46.9  14  14.00   0.00   2   0     0.00 100.00   1   0.00   0
 297  11  73   1   2   1   1  50.4  25   7.61  -0.80   1   1     0.21  30.43   0   0.80   0
 297  12  73   1   2   1   1  51.4   7   3.27   0.00   2   0     0.00  46.67   1   0.00   1
 297  13  73   1   2   1   1  53.4  14   3.50   0.90   3   1    -0.44  25.00   0   0.90   0
 297  14  73   1   2   1   1  55.4  14   5.87   0.00   2   0     0.00  41.94   1   0.00   0
 299   1  66   1  28   1   4   0.0   0   0.00  -0.10   1   1     0.14   0.00   0   0.10   1
 299   2  66   1  28   1   4   7.0  49  30.62   0.00   2   0     0.00  62.50   1   0.00   0
 299   3  66   1  28   1   4  11.0  28  28.00   0.00   2   0     0.00 100.00   0   0.00   0
 299   4  66   1  28   1   4  17.3  44  14.67  -0.40   1   0     0.00  33.33   0   0.40   0
 299   5  66   1  28   1   4  18.3   7   4.53   0.00   2   0     0.00  64.71   0   0.00   1
 299   6  66   1  28   1   4  20.3  14  13.39  -0.03   1   1     0.07  95.65   0   0.03   0
 299   7  66   1  28   1   4  22.3  14  10.24   0.33   3   1    -0.21  73.17   1   0.33   0
 299   8  66   1  28   1   4  23.3   7   4.57  -0.20   1   0     0.00  65.22   1   0.20   1
 299   9  66   1  28   1   4  25.3  14   0.00  -0.13   1   1     0.66   0.00   0   0.13   0
 299  10  66   1  28   1   4  26.3   7   2.33   0.00   2   0     0.00  33.33   1   0.00   1
 299  11  66   1  28   1   4  28.3  14  14.00   0.00   2   0     0.00 100.00   0   0.00   0
 299  12  66   1  28   1   4  31.3  21   8.72   1.03   3   1    -0.45  41.51   0   1.03   0
 299  13  66   1  28   1   4  32.3   7   2.54  -0.72   1   1     0.29  36.32   1   0.72   1
 299  14  66   1  28   1   4  33.3   7   0.85   0.00   2   0     0.00  12.20   1   0.00   1
 300   1  66   1   2   1   1   0.0   0   0.00   0.00   2   0     0.00   0.00   0   0.00   1
 300   2  66   1   2   1   1   8.0  56  56.00   0.00   2   0     0.00 100.00   0   0.00   0
 300   3  66   1   2   1   1  16.0  56  56.00   0.00   2   0     0.00 100.00   0   0.00   0
 300   4  66   1   2   1   1  24.0  56   6.59   0.75   3   0     0.00  11.76   0   0.75   0
 300   5  66   1   2   1   1  39.0 105   0.00   0.35   3   0     0.00   0.00   0   0.35   0
 300   6  66   1   2   1   1  47.0  56  23.33   0.00   2   0     0.00  41.67   0   0.00   0
 300   7  66   1   2   1   1  55.0  56  56.00   0.00   2   0     0.00 100.00   0   0.00   0
 300   8  66   1   2   1   1  67.0  84  42.00   0.50   3   1    -0.15  50.00   0   0.50   0
 300   9  66   1   2   1   1  70.0  21   0.00   0.00   2   1    -0.16   0.00   1   0.00   0
 300  10  66   1   2   1   1  73.0  21   0.00   0.20   3   1    -0.20   0.00   1   0.20   0
 300  11  66   1   2   1   1  76.0  21  13.12  -0.40   1   1     0.51  62.50   1   0.40   0
 300  12  66   1   2   1   1  77.0   7   3.00   0.00   2   0     0.00  42.86   1   0.00   1
 300  13  66   1   2   1   1  79.0  14  14.00   0.00   2   0     0.00 100.00   0   0.00   0
 300  14  66   1   2   1   1  82.0  21  21.00   0.00   2   0     0.00 100.00   0   0.00   0
 301   1  71   1  10   4   1   0.0   0   0.00   0.70   3   0     0.00   0.00   0   0.70   1
 301   2  71   1  10   4   1   8.0  56   6.99   0.00   2   0     0.00  12.49   0   0.00   0
 301   3  71   1  10   4   1  15.0  49  49.00   0.00   2   0     0.00 100.00   0   0.00   0
 301   4  71   1  10   4   1  21.1  43   5.93   2.50   3   1    -0.28  13.79   0   2.50   0
 301   5  71   1  10   4   1  22.3   8   1.49   0.00   2   0     0.00  18.57   1   0.00   1
 301   6  71   1  10   4   1  24.4  15  15.00   0.00   2   0     0.00 100.00   0   0.00   0
 301   7  71   1  10   4   1  26.3  13  13.00   0.00   2   0     0.00 100.00   0   0.00   1
 301   8  71   1  10   4   1  27.6   9   9.00   0.00   2   0     0.00 100.00   0   0.00   1
 301   9  71   1  10   4   1  32.0  31  31.00   0.00   2   0     0.00 100.00   0   0.00   0
 301  10  71   1  10   4   1  38.0  42   7.19  -0.97   1   0     0.00  17.11   0   0.97   0
 301  11  71   1  10   4   1  39.1   8   0.00  -0.62   1   1     0.27   0.00   0   0.62   1
 301  12  71   1  10   4   1  41.1  14   0.00  -0.39   1   1     0.23   0.00   1   0.39   0
 301  13  71   1  10   4   1  42.6  10   5.41   0.00   2   0     0.00  54.12   1   0.00   1
 301  14  71   1  10   4   1  46.6  28  28.00   0.00   2   0     0.00 100.00   0   0.00   0
 302   1  74   0  28   1   1   0.0   0   0.00   2.70   3   1     6.78   0.00   0   2.70   1
 302   2  74   0  28   1   1   1.0   7   0.25   0.00   2   0     0.00   3.57   1   0.00   1
 302   3  74   0  28   1   1   3.0  14   2.54   0.45   3   0     0.00  18.13   0   0.45   0
 302   4  74   0  28   1   1   7.0  28  14.00   0.00   2   1     0.50  50.00   0   0.00   0
 302   5  74   0  28   1   1   9.0  14  14.00   0.00   2   1     0.72 100.00   1   0.00   0
 302   6  74   0  28   1   1  12.0  21   3.36   2.10   3   1    -0.50  16.00   1   2.10   0
 302   7  74   0  28   1   1  13.0   7   0.88   0.00   2   1     0.74  12.50   1   0.00   1
 302   8  74   0  28   1   1  14.0   7   1.62   1.00   3   0     0.00  23.08   1   1.00   1
 302   9  74   0  28   1   1  16.0  14   4.00   0.00   2   1     0.47  28.57   0   0.00   0
 302  10  74   0  28   1   1  17.0   7   7.00   0.00   2   1     0.43 100.00   1   0.00   1
 302  11  74   0  28   1   1  18.0   7   2.33   0.20   3   0     0.00  33.33   1   0.20   1
 302  12  74   0  28   1   1  20.0  14   0.00   1.80   3   1    -0.68   0.00   0   1.80   0
 302  13  74   0  28   1   1  22.0  14   0.00   1.10   3   0     0.00   0.00   1   1.10   0
 302  14  74   0  28   1   1  25.4  24   0.00   2.80   3   1    -0.61   0.00   0   2.80   0
 303   1  43   1  22   2   3   0.0   0   0.00   0.00   2   0     0.00   0.00   0   0.00   1
 303   2  43   1  22   2   3   6.0  42   9.69   0.50   3   1    -0.46  23.08   0   0.50   0
 303   3  43   1  22   2   3   8.0  14   6.22  -0.75   1   0     0.00  44.44   1   0.75   0
 303   4  43   1  22   2   3   9.1   8   1.68   0.00   2   0     0.00  21.05   0   0.00   1
 303   5  43   1  22   2   3  11.1  14   2.80  -0.80   1   1     0.03  20.00   0   0.80   0
 303   6  43   1  22   2   3  13.1  14   7.00   0.00   2   0     0.00  50.00   1   0.00   0
 303   7  43   1  22   2   3  16.1  21   9.88  -0.90   1   0     0.00  47.06   0   0.90   0
 303   8  43   1  22   2   3  17.0   6   1.09   0.00   2   0     0.00  18.18   0   0.00   1
 303   9  43   1  22   2   3  22.0  35  35.00   0.00   2   0     0.00 100.00   0   0.00   0
 303  10  43   1  22   2   3  28.0  42  42.00   0.00   2   0     0.00 100.00   0   0.00   0
 303  11  43   1  22   2   3  34.0  42  24.41  -0.65   1   0     0.00  58.12   0   0.65   0
 303  12  43   1  22   2   3  35.0   7   0.00  -0.40   1   1     0.69   0.00   0   0.40   1
 303  13  43   1  22   2   3  37.0  14   5.19   1.30   3   1    -0.69  37.04   1   1.30   0
 303  14  43   1  22   2   3  38.9  13   4.95   0.00   2   0     0.00  38.10   1   0.00   1
 304   1  70   0   2   1   1   0.0   0   0.00   0.00   2   0     0.00   0.00   0   0.00   1
 304   2  70   0   2   1   1   6.0  42  29.97   0.30   3   0     0.00  71.36   0   0.30   0
 304   3  70   0   2   1   1  12.0  42  14.00   0.00   2   0     0.00  33.33   0   0.00   0
 304   4  70   0   2   1   1  19.0  49  49.00   0.00   2   0     0.00 100.00   0   0.00   0
 304   5  70   0   2   1   1  50.0 217 157.85   0.15   3   1     0.50  72.74   0   0.15   0
 304   6  70   0   2   1   1  57.0  49   0.00   0.50   3   1    -0.50   0.00   1   0.50   0
 304   7  70   0   2   1   1  63.0  42  15.75   0.00   2   0     0.00  37.50   1   0.00   0
 304   8  70   0   2   1   1  69.0  42  31.50   0.10   3   1    -0.35  75.00   0   0.10   0
 304   9  70   0   2   1   1  72.0  21  14.00   0.00   2   0     0.00  66.67   1   0.00   0
 304  10  70   0   2   1   1  76.0  28  28.00   0.00   2   0     0.00 100.00   0   0.00   0
 304  11  70   0   2   1   1  82.0  42  11.05   0.70   3   1    -0.61  26.32   0   0.70   0
 304  12  70   0   2   1   1  82.4   3   1.58  -0.20   1   1     2.46  52.63   1   0.20   1
 304  13  70   0   2   1   1  83.0   4   3.00   0.00   2   1    -2.00  75.00   1   0.00   1
 304  14  70   0   2   1   1  84.0   7   7.00   0.00   2   0     0.00 100.00   1   0.00   1
 305   1  73   1  17   1   1   0.0   0   0.00   0.00   2   0     0.00   0.00   0   0.00   1
 305   2  73   1  17   1   1   8.0  56  56.00   0.00   2   0     0.00 100.00   0   0.00   0
 305   3  73   1  17   1   1  12.0  28  10.24   1.30   3   0     0.00  36.59   0   1.30   0
 305   4  73   1  17   1   1  13.9  13   0.00   0.50   3   0     0.00   0.00   0   0.50   1
 305   5  73   1  17   1   1  35.6 152  25.34   0.00   2   1     0.14  16.67   0   0.00   0
 305   6  73   1  17   1   1  43.6  56  56.00   0.00   2   0     0.00 100.00   1   0.00   0
 305   7  73   1  17   1   1  51.6  56  56.00   0.00   2   0     0.00 100.00   0   0.00   0
 305   8  73   1  17   1   1  59.6  56  28.00   0.20   3   1    -0.27  50.00   0   0.20   0
 305   9  73   1  17   1   1  62.6  21   0.00   0.60   3   1    -0.37   0.00   1   0.60   0
 305  10  73   1  17   1   1  66.6  28   9.33   0.00   2   0     0.00  33.33   1   0.00   0
 305  11  73   1  17   1   1  72.6  42  42.00   0.00   2   0     0.00 100.00   0   0.00   0
 305  12  73   1  17   1   1  79.0  45  27.58  -0.19   1   0     0.00  61.28   0   0.19   0
 305  13  73   1  17   1   1  81.6  18   0.00  -0.10   1   1     0.25   0.00   0   0.10   0
 305  14  73   1  17   1   1  83.6  14   0.00  -0.13   1   1     0.28   0.00   1   0.13   0
 306   1  78   1  23   4   4   0.0   0   0.00   0.00   2   1    -0.29   0.00   0   0.00   1
 306   2  78   1  23   4   4   1.4  10   8.00  -0.07   1   0     0.00  80.00   1   0.07   1
 306   3  78   1  23   4   4   4.0  18  14.73   0.00   2   1    -0.29  81.82   0   0.00   0
 306   4  78   1  23   4   4   6.7  19   5.21  -0.79   1   1     0.43  27.44   1   0.79   0
 306   5  78   1  23   4   4  10.4  26   8.72   0.00   2   1    -0.23  33.52   1   0.00   0
 306   6  78   1  23   4   4  13.4  21  14.00  -0.20   1   1     0.23  66.67   1   0.20   0
 306   7  78   1  23   4   4  16.4  21  13.12   0.00   2   0     0.00  62.50   1   0.00   0
 306   8  78   1  23   4   4  21.4  35  20.59   0.47   3   1    -0.14  58.82   0   0.47   0
 306   9  78   1  23   4   4  23.0  11   6.60   0.00   2   0     0.00  60.00   1   0.00   1
 306  10  78   1  23   4   4  24.4  10   2.65  -0.83   1   0     0.00  26.47   0   0.83   1
 306  11  78   1  23   4   4  25.4   7   3.09   0.43   3   1    -0.29  44.12   0   0.43   1
 306  12  78   1  23   4   4  26.4   7   3.96  -0.33   1   1     0.21  56.60   1   0.33   1
 306  13  78   1  23   4   4  27.4   7   0.00  -0.03   1   1     0.14   0.00   1   0.03   1
 306  14  78   1  23   4   4  28.4   7   6.59   0.00   2   0     0.00  94.12   1   0.00   1
 307   1  66   1  28   1   4   0.0   0   0.00  -0.23   1   0     0.00   0.00   0   0.23   1
 307   2  66   1  28   1   4   6.0  42  27.30   0.00   2   0     0.00  65.00   0   0.00   0
 307   3  66   1  28   1   4  14.0  56  50.11   0.07   3   1    -0.23  89.47   0   0.07   0
 307   4  66   1  28   1   4  15.0   7   6.33   0.00   2   0     0.00  90.48   1   0.00   1
 307   5  66   1  28   1   4  17.1  15  15.00   0.00   2   0     0.00 100.00   0   0.00   0
 307   6  66   1  28   1   4  20.9  26  26.00   0.00   2   0     0.00 100.00   0   0.00   0
 307   7  66   1  28   1   4  26.9  42  42.00   0.00   2   0     0.00 100.00   0   0.00   0
 307   8  66   1  28   1   4  32.9  42  42.00   0.00   2   0     0.00 100.00   0   0.00   0
 307   9  66   1  28   1   4  40.9  56  56.00   0.00   2   0     0.00 100.00   0   0.00   0
 307  10  66   1  28   1   4  52.9  84  84.00   0.00   2   1    -0.19 100.00   0   0.00   0
 307  11  66   1  28   1   4  53.9   7   0.00   0.20   3   1    -0.24   0.00   1   0.20   1
 307  12  66   1  28   1   4  54.9   7   0.00   1.60   3   1    -2.05   0.00   1   1.60   1
 307  13  66   1  28   1   4  55.6   5   1.49  -0.75   1   1     0.50  29.82   1   0.75   1
 307  14  66   1  28   1   4  56.1   4   0.00  -0.47   1   1     0.22   0.00   1   0.47   1
 308   1  69   1   2   1   1   0.0   0   0.00   0.60   3   0     0.00   0.00   0   0.60   1
 308   2  69   1   2   1   1   6.0  42  12.35   0.00   2   0     0.00  29.41   0   0.00   0
 308   3  69   1   2   1   1  13.0  49  49.00   0.00   2   1     0.10 100.00   0   0.00   0
 308   4  69   1   2   1   1  17.0  28   6.75   2.05   3   1    -0.30  24.11   1   2.05   0
 308   5  69   1   2   1   1  27.0  70   0.00   0.05   3   1     0.28   0.00   1   0.05   0
 308   6  69   1   2   1   1  34.0  49  36.75   0.00   2   0     0.00  75.00   1   0.00   0
 308   7  69   1   2   1   1  41.0  49  49.00   0.00   2   0     0.00 100.00   0   0.00   0
 308   8  69   1   2   1   1  46.9  41  41.00   0.00   2   0     0.00 100.00   0   0.00   0
 308   9  69   1   2   1   1  52.1  37  20.56   0.40   3   1    -0.12  55.56   0   0.40   0
 308  10  69   1   2   1   1  52.7   4   2.48   0.00   2   0     0.00  61.90   1   0.00   1
 308  11  69   1   2   1   1  53.7   7   7.00   0.00   2   0     0.00 100.00   0   0.00   1
 308  12  69   1   2   1   1  56.7  21  17.50   0.20   3   1    -0.09  83.33   0   0.20   0
 308  13  69   1   2   1   1  59.7  21   0.00   0.30   3   1    -0.09   0.00   1   0.30   0
 308  14  69   1   2   1   1  62.7  21  10.50   0.00   2   0     0.00  50.00   1   0.00   0
 310   1  41   0   8   3   4   0.0   0   0.00   0.40   3   1    -1.15   0.00   0   0.40   1
 310   2  41   0   8   3   4   4.0  28  15.56   0.00   2   1     1.15  55.56   1   0.00   0
 310   3  41   0   8   3   4  12.0  56  38.18   0.23   3   1     0.40  68.18   1   0.23   0
 310   4  41   0   8   3   4  16.4  31  22.65   0.00   2   0     0.00  73.08   1   0.00   0
 310   5  41   0   8   3   4  31.7 107  96.85   0.07   3   1     0.64  90.51   0   0.07   0
 310   6  41   0   8   3   4  39.7  56   0.00   0.00   2   1    -0.79   0.00   1   0.00   0
 310   7  41   0   8   3   4  44.7  35  24.97  -0.40   1   1     0.65  71.34   1   0.40   0
 310   8  41   0   8   3   4  45.7   7   4.67   0.00   2   1    -0.50  66.67   1   0.00   1
 310   9  41   0   8   3   4  47.7  14  14.00   0.00   2   1    -0.14 100.00   1   0.00   0
 310  10  41   0   8   3   4  50.7  21   2.33   0.27   3   1    -0.36  11.11   1   0.27   0
 310  11  41   0   8   3   4  51.7   7   4.38  -0.33   1   1     0.50  62.50   1   0.33   1
 310  12  41   0   8   3   4  52.7   7   4.08   0.00   2   0     0.00  58.33   1   0.00   1
 310  13  41   0   8   3   4  54.7  14   8.00   0.40   3   1    -0.17  57.14   0   0.40   0
 310  14  41   0   8   3   4  56.7  14   5.60   0.00   2   0     0.00  40.00   1   0.00   0
 311   1  80   1   2   1   1   0.0   0   0.00   0.25   3   1     0.50   0.00   0   0.25   1
 311   2  80   1   2   1   1   1.1   8   0.00   0.65   3   0     0.00   0.00   1   0.65   1
 311   3  80   1   2   1   1   3.7  18   0.00   0.30   3   0     0.00   0.00   0   0.30   0
 311   4  80   1   2   1   1   9.7  42  26.25   0.00   2   0     0.00  62.50   0   0.00   0
 311   5  80   1   2   1   1  38.7 203 203.00   0.00   2   1    -0.14 100.00   0   0.00   0
 311   6  80   1   2   1   1  44.7  42   3.82   1.00   3   1    -0.36   9.09   1   1.00   0
 311   7  80   1   2   1   1  51.0  44   0.00   0.00   2   1    -0.25   0.00   1   0.00   0
 311   8  80   1   2   1   1  54.0  21  21.00   0.00   2   0     0.00 100.00   1   0.00   0
 311   9  80   1   2   1   1  58.0  28  12.00   0.40   3   1    -0.48  42.86   0   0.40   0
 311  10  80   1   2   1   1  61.0  21  14.00   0.00   2   0     0.00  66.67   1   0.00   0
 311  11  80   1   2   1   1  65.0  28  28.00   0.00   2   1    -0.06 100.00   0   0.00   0
 311  12  80   1   2   1   1  71.0  42  42.00   0.00   2   0     0.00 100.00   1   0.00   0
 311  13  80   1   2   1   1  77.0  42  42.00   0.00   2   0     0.00 100.00   0   0.00   0
 311  14  80   1   2   1   1  83.0  42  20.39  -0.53   1   0     0.00  48.54   0   0.53   0
 312   1  58   1  43   4   4   0.0   0   0.00  -0.13   1   0     0.00   0.00   0   0.13   1
 312   2  58   1  43   4   4   2.0  14   0.00  -0.23   1   1     0.07   0.00   0   0.23   0
 312   3  58   1  43   4   4   8.0  42   0.00  -0.07   1   0     0.00   0.00   1   0.07   0
 312   4  58   1  43   4   4  15.0  49  36.72   0.00   2   1    -0.46  74.94   0   0.00   0
 312   5  58   1  43   4   4  18.0  21   9.00  -0.27   1   0     0.00  42.86   1   0.27   0
 312   6  58   1  43   4   4  22.1  29   0.00  -0.10   1   0     0.00   0.00   0   0.10   0
 312   7  58   1  43   4   4  29.0  48  19.20   0.00   2   0     0.00  40.00   0   0.00   0
 312   8  58   1  43   4   4  35.0  42  42.00   0.00   2   0     0.00 100.00   0   0.00   0
 312   9  58   1  43   4   4  43.0  56  18.68  -0.20   1   0     0.00  33.36   0   0.20   0
 312  10  58   1  43   4   4  44.7  12   0.00  -0.23   1   1     0.55   0.00   0   0.23   1
 312  11  58   1  43   4   4  46.7  14   0.00  -0.20   1   1     0.57   0.00   1   0.20   0
 312  12  58   1  43   4   4  51.6  34  17.00   0.00   2   0     0.00  50.00   1   0.00   0
 312  13  58   1  43   4   4  54.6  21   7.41  -0.37   1   1     0.13  35.29   0   0.37   0
 312  14  58   1  43   4   4  56.6  14   0.00  -0.07   1   1     0.50   0.00   1   0.07   0
 313   1  77   0   8   3   2   0.0   0   0.00   0.00   2   0     0.00   0.00   0   0.00   1
 313   2  77   0   8   3   2   6.0  42  10.96   1.70   3   1    -0.36  26.09   0   1.70   0
 313   3  77   0   8   3   2   9.0  21   6.11   0.00   2   1     0.15  29.11   1   0.00   0
 313   4  77   0   8   3   2  12.3  23  23.00   0.00   2   1    -0.29 100.00   1   0.00   0
 313   5  77   0   8   3   2  12.6   2   2.00   0.00   2   1     0.50 100.00   1   0.00   1
 313   6  77   0   8   3   2  12.9   2   2.00   0.00   2   1    -1.33 100.00   1   0.00   1
 313   7  77   0   8   3   2  13.3   3   1.15   0.80   3   1     0.33  38.46   1   0.80   1
 313   8  77   0   8   3   2  13.7   3   0.00   0.60   3   0     0.00   0.00   1   0.60   1
 313   9  77   0   8   3   2  14.3   4   0.00   0.40   3   0     0.00   0.00   0   0.40   1
 313  10  77   0   8   3   2  15.3   7   0.00   0.35   3   0     0.00   0.00   0   0.35   1
 313  11  77   0   8   3   2  17.3  14  10.08   0.00   2   0     0.00  72.00   0   0.00   0
 313  12  77   0   8   3   2  18.3   7   7.00   0.00   2   0     0.00 100.00   0   0.00   1
 313  13  77   0   8   3   2  22.3  28  28.00   0.00   2   1     0.50 100.00   0   0.00   0
 313  14  77   0   8   3   2  23.1   6   0.00  -0.35   1   1     0.73   0.00   1   0.35   1
 315   1  81   1  38   4   1   0.0   0   0.00   0.00   2   1     0.15   0.00   0   0.00   1
 315   2  81   1  38   4   1   6.0  42  39.67   0.05   3   0     0.00  94.44   1   0.05   0
 315   3  81   1  38   4   1  12.0  42   0.00   0.30   3   0     0.00   0.00   0   0.30   0
 315   4  81   1  38   4   1  18.0  42   0.00   0.50   3   0     0.00   0.00   0   0.50   0
 315   5  81   1  38   4   1  40.0 154   0.00   0.70   3   1     0.20   0.00   0   0.70   0
 315   6  81   1  38   4   1  46.0  42   9.33   0.00   2   0     0.00  22.22   1   0.00   0
 315   7  81   1  38   4   1  54.0  56   7.99   1.20   3   0     0.00  14.28   0   1.20   0
 315   8  81   1  38   4   1  58.0  28   0.00   1.75   3   1    -0.24   0.00   0   1.75   0
 315   9  81   1  38   4   1  59.0   7   0.00   0.00   2   0     0.00   0.00   1   0.00   1
 315  10  81   1  38   4   1  61.0  14   0.00   0.60   3   0     0.00   0.00   0   0.60   0
 315  11  81   1  38   4   1  64.0  21   0.00   0.00   2   0     0.00   0.00   0   0.00   0
 315  12  81   1  38   4   1  68.0  28  28.00   0.00   2   0     0.00 100.00   0   0.00   0
 315  13  81   1  38   4   1  69.0   7   2.33   0.40   3   0     0.00  33.33   0   0.40   1
 315  14  81   1  38   4   1  72.9  27   0.00   1.60   3   1    -0.19   0.00   0   1.60   0
 316   1  60   0  18   4   2   0.0   0   0.00   0.00   2   1     1.50   0.00   0   0.00   1
 316   2  60   0  18   4   2   7.0  49  49.00   0.00   2   0     0.00 100.00   1   0.00   0
 316   3  60   0  18   4   2  15.0  56  56.00   0.00   2   0     0.00 100.00   0   0.00   0
 316   4  60   0  18   4   2  23.4  59  59.00   0.00   2   0     0.00 100.00   0   0.00   0
 316   5  60   0  18   4   2  50.4 189 137.45   0.15   3   1    -0.50  72.73   0   0.15   0
 316   6  60   0  18   4   2  54.4  28  20.00  -0.25   1   1     0.21  71.43   1   0.25   0
 316   7  60   0  18   4   2  56.4  14  11.20   0.00   2   0     0.00  80.00   1   0.00   0
 316   8  60   0  18   4   2  59.4  21  21.00   0.00   2   0     0.00 100.00   0   0.00   0
 316   9  60   0  18   4   2  63.4  28  14.00   0.15   3   0     0.00  50.00   0   0.15   0
 316  10  60   0  18   4   2  71.4  56   0.00   0.35   3   0     0.00   0.00   0   0.35   0
 316  11  60   0  18   4   2  79.4  56   0.00   1.20   3   1    -0.39   0.00   0   1.20   0
 316  12  60   0  18   4   2  80.4   7   0.00   0.40   3   0     0.00   0.00   1   0.40   1
 316  13  60   0  18   4   2  84.1  26  18.00   0.00   2   0     0.00  69.23   0   0.00   0
 316  14  60   0  18   4   2  85.1   7   7.00   0.00   2   0     0.00 100.00   0   0.00   1
 317   1  68   1  10   4   4   0.0   0   0.00  -0.07   1   0     0.00   0.00   0   0.07   1
 317   2  68   1  10   4   4   6.0  42  30.00   0.00   2   0     0.00  71.43   0   0.00   0
 317   3  68   1  10   4   4  14.0  56  25.45  -0.20   1   0     0.00  45.45   0   0.20   0
 317   4  68   1  10   4   4  22.0  56  30.15   0.00   2   0     0.00  53.85   0   0.00   0
 317   5  68   1  10   4   4  38.0 112 112.00   0.00   2   1     0.21 100.00   0   0.00   0
 317   6  68   1  10   4   4  46.0  56  56.00   0.00   2   1    -0.14 100.00   1   0.00   0
 317   7  68   1  10   4   4  52.0  42  19.18  -0.63   1   0     0.00  45.67   1   0.63   0
 317   8  68   1  10   4   4  54.0  14   5.94   0.00   2   0     0.00  42.42   0   0.00   0
 317   9  68   1  10   4   4  57.0  21  21.00   0.00   2   0     0.00 100.00   0   0.00   0
 317  10  68   1  10   4   4  62.0  35  35.00   0.00   2   0     0.00 100.00   0   0.00   0
 317  11  68   1  10   4   4  72.3  72  24.00  -0.67   1   1     2.43  33.33   0   0.67   0
 317  12  68   1  10   4   4  72.4   1   0.00   0.00   2   1    -3.00   0.00   1   0.00   1
 317  13  68   1  10   4   4  72.6   1   0.00  -0.07   1   0     0.00   0.00   1   0.07   1
 317  14  68   1  10   4   4  73.0   3   2.65   0.00   2   1    -0.15  88.24   0   0.00   1
 318   1  75   1   8   3   3   0.0   0   0.00   0.00   2   0     0.00   0.00   0   0.00   1
 318   2  75   1   8   3   3   5.0  35  17.50   0.60   3   1    -0.55  50.00   0   0.60   0
 318   3  75   1   8   3   3   8.0  21   0.00   0.20   3   1     0.50   0.00   1   0.20   0
 318   4  75   1   8   3   3  13.0  35  17.52  -0.80   1   1    -0.05  50.06   1   0.80   0
 318   5  75   1   8   3   3  21.0  56  18.67   0.00   2   1     0.05  33.33   1   0.00   0
 318   6  75   1   8   3   3  29.0  56  56.00   0.00   2   0     0.00 100.00   1   0.00   0
 318   7  75   1   8   3   3  37.0  56  44.18   0.20   3   0     0.00  78.89   0   0.20   0
 318   8  75   1   8   3   3  43.0  42  20.49  -0.85   1   0     0.00  48.78   0   0.85   0
 318   9  75   1   8   3   3  44.0   7   0.00  -0.65   1   1     0.49   0.00   0   0.65   1
 318  10  75   1   8   3   3  46.0  14   6.09   0.00   2   0     0.00  43.48   1   0.00   0
 318  11  75   1   8   3   3  49.0  21   3.75   2.30   3   1    -0.49  17.86   0   2.30   0
 318  12  75   1   8   3   3  50.0   7   1.87  -0.45   1   0     0.00  26.67   1   0.45   1
 318  13  75   1   8   3   3  51.0   7   0.00   0.00   2   0     0.00   0.00   0   0.00   1
 318  14  75   1   8   3   3  53.0  14   0.00  -0.40   1   1     0.38   0.00   0   0.40   0
 319   1  58   0  31   3   4   0.0   0   0.00   0.00   2   0     0.00   0.00   0   0.00   1
 319   2  58   0  31   3   4   7.0  49  49.00   0.00   2   0     0.00 100.00   0   0.00   0
 319   3  58   0  31   3   4  15.0  56  47.35   0.13   3   0     0.00  84.55   0   0.13   0
 319   4  58   0  31   3   4  20.0  35  29.81   0.00   2   0     0.00  85.19   0   0.00   0
 319   5  58   0  31   3   4  26.0  42  42.00   0.00   2   0     0.00 100.00   0   0.00   0
 319   6  58   0  31   3   4  34.0  56  56.00   0.00   2   0     0.00 100.00   0   0.00   0
 319   7  58   0  31   3   4  46.0  84  84.00   0.00   2   0     0.00 100.00   0   0.00   0
 319   8  58   0  31   3   4  58.0  84  77.00  -0.07   1   0     0.00  91.67   0   0.07   0
 319   9  58   0  31   3   4  59.0   7   0.00  -0.07   1   1     0.42   0.00   0   0.07   1
 319  10  58   0  31   3   4  61.0  14  12.25   0.00   2   0     0.00  87.50   1   0.00   0
 319  11  58   0  31   3   4  64.0  21  21.00   0.00   2   0     0.00 100.00   0   0.00   0
 319  12  58   0  31   3   4  68.0  28  28.00   0.00   2   1    -0.07 100.00   0   0.00   0
 319  13  58   0  31   3   4  74.0  42  29.65  -0.33   1   0     0.00  70.59   1   0.33   0
 319  14  58   0  31   3   4  77.0  21  10.50   0.00   2   0     0.00  50.00   0   0.00   0
 320   1  75   1  22   2   3   0.0   0   0.00  -0.45   1   0     0.00   0.00   0   0.45   1
 320   2  75   1  22   2   3   6.0  42   0.00  -0.60   1   0     0.00   0.00   0   0.60   0
 320   3  75   1  22   2   3  14.0  56   0.00  -0.30   1   0     0.00   0.00   0   0.30   0
 320   4  75   1  22   2   3  22.0  56   0.00  -1.00   1   0     0.00   0.00   0   1.00   0
 320   5  75   1  22   2   3  26.0  28   0.00  -0.50   1   0     0.00   0.00   0   0.50   0
 320   6  75   1  22   2   3  32.0  42   0.00   0.00   2   0     0.00   0.00   0   0.00   0
 320   7  75   1  22   2   3  40.0  56   0.00  -0.30   1   1     0.50   0.00   0   0.30   0
 320   8  75   1  22   2   3  42.0  14   3.51   0.00   2   0     0.00  25.07   1   0.00   0
 320   9  75   1  22   2   3  45.0  21   5.25  -0.30   1   1     0.84  25.00   0   0.30   0
 320  10  75   1  22   2   3  46.0   7   4.90   0.00   2   0     0.00  70.00   1   0.00   1
 320  11  75   1  22   2   3  48.0  14  14.00   0.00   2   0     0.00 100.00   0   0.00   0
 320  12  75   1  22   2   3  51.0  21  21.00   0.00   2   0     0.00 100.00   0   0.00   0
 320  13  75   1  22   2   3  55.0  28  28.00   0.00   2   0     0.00 100.00   0   0.00   0
 320  14  75   1  22   2   3  61.0  42  20.00  -0.55   1   0     0.00  47.62   0   0.55   0
 322   1  83   0   2   1   1   0.0   0   0.00   1.80   3   1    -0.14   0.00   0   1.80   1
 322   2  83   0   2   1   1   4.0  28   0.00   0.70   3   0     0.00   0.00   1   0.70   0
 322   3  83   0   2   1   1  10.0  42   0.00   1.03   3   0     0.00   0.00   0   1.03   0
 322   4  83   0   2   1   1  16.0  42   9.47   0.00   2   0     0.00  22.56   0   0.00   0
 322   5  83   0   2   1   1  17.0   7   7.00   0.00   2   1     0.28 100.00   0   0.00   1
 322   6  83   0   2   1   1  18.1   8   8.00   0.00   2   1     0.14 100.00   1   0.00   1
 322   7  83   0   2   1   1  19.1   7   0.44   1.50   3   1    -0.11   6.25   1   1.50   1
 322   8  83   0   2   1   1  20.1   7   0.00   1.10   3   0     0.00   0.00   1   1.10   1
 322   9  83   0   2   1   1  22.0  13   0.00   0.20   3   0     0.00   0.00   0   0.20   1
 322  10  83   0   2   1   1  24.0  14   0.00   0.40   3   0     0.00   0.00   0   0.40   0
 322  11  83   0   2   1   1  29.0  35   0.00   0.58   3   0     0.00   0.00   0   0.58   0
 322  12  83   0   2   1   1  32.1  22   0.00   0.20   3   0     0.00   0.00   0   0.20   0
 322  13  83   0   2   1   1  37.0  34   0.00   0.90   3   0     0.00   0.00   0   0.90   0
 322  14  83   0   2   1   1  43.0  42   7.64   0.00   2   0     0.00  18.18   0   0.00   0
 323   1  69   1   2   1   1   0.0   0   0.00   0.00   2   0     0.00   0.00   0   0.00   1
 323   2  69   1   2   1   1   7.0  49  49.00   0.00   2   0     0.00 100.00   0   0.00   0
 323   3  69   1   2   1   1  13.0  42  42.00   0.00   2   0     0.00 100.00   0   0.00   0
 323   4  69   1   2   1   1  19.0  42  42.00   0.00   2   0     0.00 100.00   0   0.00   0
 323   5  69   1   2   1   1  27.0  56  47.60   0.15   3   1    -0.37  85.00   0   0.15   0
 323   6  69   1   2   1   1  30.0  21  16.80   0.00   2   0     0.00  80.00   1   0.00   0
 323   7  69   1   2   1   1  34.0  28  28.00   0.00   2   0     0.00 100.00   0   0.00   0
 323   8  69   1   2   1   1  39.7  40  40.00   0.00   2   0     0.00 100.00   0   0.00   0
 323   9  69   1   2   1   1  45.7  42  42.00   0.00   2   0     0.00 100.00   0   0.00   0
 323  10  69   1   2   1   1  53.7  56  39.17   0.30   3   1    -0.41  69.95   0   0.30   0
 323  11  69   1   2   1   1  56.7  21  12.35  -0.40   1   1     0.50  58.82   1   0.40   0
 323  12  69   1   2   1   1  59.7  21   0.00  -0.19   1   1     0.28   0.00   1   0.19   0
 323  13  69   1   2   1   1  60.7   7   0.00   0.00   2   0     0.00   0.00   1   0.00   1
 323  14  69   1   2   1   1  62.7  14  14.00   0.00   2   0     0.00 100.00   0   0.00   0
 325   1  78   1  36   2   1   0.0   0   0.00   0.20   3   0     0.00   0.00   0   0.20   1
 325   2  78   1  36   2   1   8.0  56   0.00   0.90   3   0     0.00   0.00   0   0.90   0
 325   3  78   1  36   2   1  14.0  42   0.00   0.10   3   0     0.00   0.00   0   0.10   0
 325   4  78   1  36   2   1  20.1  43  35.83  -0.10   1   0     0.00  83.33   0   0.10   0
 325   5  78   1  36   2   1  21.1   7   6.18   0.00   2   1     0.30  88.24   0   0.00   1
 325   6  78   1  36   2   1  23.0  13   0.62   5.00   3   1    -3.51   4.76   1   5.00   1
 325   7  78   1  36   2   1  23.4   3   0.17   0.00   2   1     3.00   5.66   1   0.00   1
 325   8  78   1  36   2   1  24.4   7   7.00   0.00   2   1     0.14 100.00   1   0.00   1
 325   9  78   1  36   2   1  27.0  18   5.62   1.10   3   0     0.00  31.25   1   1.10   0
 325  10  78   1  36   2   1  30.0  21   0.00   0.30   3   0     0.00   0.00   0   0.30   0
 325  11  78   1  36   2   1  32.0  14   0.00   0.20   3   0     0.00   0.00   0   0.20   0
 325  12  78   1  36   2   1  37.0  35   7.01   0.00   2   0     0.00  20.02   0   0.00   0
 325  13  78   1  36   2   1  38.0   7   1.75   0.15   3   0     0.00  25.00   0   0.15   1
 325  14  78   1  36   2   1  42.0  28   0.00   0.40   3   0     0.00   0.00   0   0.40   0
 327   1  79   1  35   2   1   0.0   0   0.00   0.00   2   0     0.00   0.00   0   0.00   1
 327   2  79   1  35   2   1   6.0  42  42.00   0.00   2   0     0.00 100.00   0   0.00   0
 327   3  79   1  35   2   1  15.0  63   1.43   2.15   3   0     0.00   2.27   0   2.15   0
 327   4  79   1  35   2   1  18.4  24   7.32  -0.13   1   0     0.00  30.49   0   0.13   0
 327   5  79   1  35   2   1  19.4   7   3.00   1.20   3   1    -0.50  42.92   0   1.20   1
 327   6  79   1  35   2   1  21.0  11   2.20   0.00   2   0     0.00  20.00   1   0.00   1
 327   7  79   1  35   2   1  23.0  14   4.67   0.60   3   1    -0.38  33.33   0   0.60   0
 327   8  79   1  35   2   1  25.0  14   6.36   0.00   2   0     0.00  45.45   1   0.00   0
 327   9  79   1  35   2   1  28.6  25  20.83   0.10   3   1     0.38  83.33   0   0.10   0
 327  10  79   1  35   2   1  28.9   2   1.00   0.00   2   1     0.50  50.00   1   0.00   1
 327  11  79   1  35   2   1  29.0   1   1.00   0.00   2   0     0.00 100.00   1   0.00   1
 327  12  79   1  35   2   1  29.1   1   1.00   0.00   2   1    -1.00 100.00   0   0.00   1
 327  13  79   1  35   2   1  30.0   6   0.40   1.40   3   1    -0.68   6.67   1   1.40   1
 327  14  79   1  35   2   1  30.4   3   0.00   0.00   2   1    -0.18   0.00   1   0.00   1
 328   1  43   1  10   4   4   0.0   0   0.00  -0.47   1   0     0.00   0.00   0   0.47   1
 328   2  43   1  10   4   4   0.6   4   1.67   0.00   2   0     0.00  41.67   0   0.00   1
 328   3  43   1  10   4   4   4.6  28  14.74  -0.30   1   0     0.00  52.63   0   0.30   0
 328   4  43   1  10   4   4  10.6  42  21.00   0.00   2   1     1.00  50.00   0   0.00   0
 328   5  43   1  10   4   4  53.7 302 181.20   0.47   3   1    -2.00  60.00   1   0.47   0
 328   6  43   1  10   4   4  55.7  14   8.06   0.00   2   0     0.00  57.58   1   0.00   0
 328   7  43   1  10   4   4  58.7  21  11.55  -0.30   1   0     0.00  55.00   0   0.30   0
 328   8  43   1  10   4   4  59.7   7   0.00  -0.72   1   1     0.60   0.00   0   0.72   1
 328   9  43   1  10   4   4  61.7  14   0.00  -0.33   1   1     0.44   0.00   1   0.33   0
 328  10  43   1  10   4   4  62.7   7   4.81   0.00   2   1    -0.33  68.75   1   0.00   1
 328  11  43   1  10   4   4  65.7  21  21.00   0.00   2   0     0.00 100.00   1   0.00   0
 328  12  43   1  10   4   4  69.7  28  20.63  -0.17   1   0     0.00  73.68   0   0.17   0
 328  13  43   1  10   4   4  72.7  21  17.82   0.00   2   0     0.00  84.85   0   0.00   0
 328  14  43   1  10   4   4  76.7  28  23.76  -0.17   1   0     0.00  84.85   0   0.17   0
 329   1  66   1   2   1   2   0.0   0   0.00  -0.45   1   1     0.14   0.00   0   0.45   1
 329   2  66   1   2   1   2   2.0  14   9.33   0.00   2   0     0.00  66.67   1   0.00   0
 329   3  66   1   2   1   2   6.0  28  26.53  -0.05   1   0     0.00  94.74   0   0.05   0
 329   4  66   1   2   1   2   9.1  22  16.47   0.00   2   0     0.00  74.86   0   0.00   0
 329   5  66   1   2   1   2  15.1  42  42.00   0.00   2   0     0.00 100.00   0   0.00   0
 329   6  66   1   2   1   2  23.1  56  29.47  -0.63   1   1     0.36  52.63   0   0.63   0
 329   7  66   1   2   1   2  24.1   7   0.00  -0.20   1   0     0.00   0.00   1   0.20   1
 329   8  66   1   2   1   2  26.1  14   7.00   0.00   2   1     0.21  50.00   0   0.00   0
 329   9  66   1   2   1   2  28.1  14  11.20   0.20   3   1    -0.67  80.00   1   0.20   0
 329  10  66   1   2   1   2  31.1  21   0.00   0.60   3   1     0.67   0.00   1   0.60   0
 329  11  66   1   2   1   2  34.1  21   0.00   0.30   3   0     0.00   0.00   1   0.30   0
 329  12  66   1   2   1   2  38.1  28  11.22   0.00   2   0     0.00  40.06   0   0.00   0
 329  13  66   1   2   1   2  42.1  28  14.00   0.20   3   0     0.00  50.00   0   0.20   0
 329  14  66   1   2   1   2  48.0  41  22.78   0.00   2   0     0.00  55.56   0   0.00   0
 330   1  60   1   2   1   1   0.0   0   0.00   0.00   2   1     0.10   0.00   0   0.00   1
 330   2  60   1   2   1   1   7.0  49   9.79   0.80   3   1    -0.05  19.98   1   0.80   0
 330   3  60   1   2   1   1  13.1  43   8.60   0.00   2   0     0.00  20.00   1   0.00   0
 330   4  60   1   2   1   1  21.1  56  18.67   0.40   3   0     0.00  33.33   0   0.40   0
 330   5  60   1   2   1   1  43.1 154   0.00   0.10   3   1     0.02   0.00   0   0.10   0
 330   6  60   1   2   1   1  51.1  56   0.00   0.45   3   0     0.00   0.00   1   0.45   0
 330   7  60   1   2   1   1  59.1  56   0.00   0.95   3   1    -0.57   0.00   0   0.95   0
 330   8  60   1   2   1   1  62.1  21   7.24   0.00   2   0     0.00  34.48   1   0.00   0
 330   9  60   1   2   1   1  66.1  28  28.00   0.00   2   0     0.00 100.00   0   0.00   0
 330  10  60   1   2   1   1  72.1  42  18.26  -0.13   1   1     0.36  43.48   0   0.13   0
 330  11  60   1   2   1   1  74.1  14  12.23   0.00   2   0     0.00  87.38   1   0.00   0
 330  12  60   1   2   1   1  77.1  21  21.00   0.00   2   0     0.00 100.00   0   0.00   0
 330  13  60   1   2   1   1  81.1  28   1.65   0.80   3   1    -0.48   5.88   0   0.80   0
 330  14  60   1   2   1   1  84.1  21   7.00   0.00   2   0     0.00  33.33   1   0.00   0
 332   1  69   1   8   3   2   0.0   0   0.00   0.35   3   0     0.00   0.00   0   0.35   1
 332   2  69   1   8   3   2   6.0  42  30.24   0.00   2   0     0.00  72.00   0   0.00   0
 332   3  69   1   8   3   2  12.3  44  28.26   0.50   3   0     0.00  64.22   0   0.50   0
 332   4  69   1   8   3   2  20.3  56   0.00   0.85   3   0     0.00   0.00   0   0.85   0
 332   5  69   1   8   3   2  53.0 229   0.00   1.50   3   0     0.00   0.00   0   1.50   0
 332   6  69   1   8   3   2  59.0  42   0.00   0.50   3   0     0.00   0.00   0   0.50   0
 332   7  69   1   8   3   2  65.0  42   0.00   0.20   3   0     0.00   0.00   0   0.20   0
 332   8  69   1   8   3   2  73.1  57  40.71   0.00   2   0     0.00  71.43   0   0.00   0
 332   9  69   1   8   3   2  85.6  87  36.25   0.70   3   0     0.00  41.67   0   0.70   0
 332  10  69   1   8   3   2  97.6  84  35.02   0.00   2   0     0.00  41.69   0   0.00   0
 332  11  69   1   8   3   2 109.6  84  84.00   0.00   2   0     0.00 100.00   0   0.00   0
 332  12  69   1   8   3   2 110.6   7   7.00   0.00   2   0     0.00 100.00   0   0.00   1
 332  13  69   1   8   3   2 114.6  28   8.22   1.20   3   1    -0.15  29.37   0   1.20   0
 332  14  69   1   8   3   2 116.6  14   0.00   0.65   3   0     0.00   0.00   1   0.65   0
 334   1  81   1  33   4   1   0.0   0   0.00   0.00   2   0     0.00   0.00   0   0.00   1
 334   2  81   1  33   4   1   8.0  56  41.62  -0.19   1   1     0.36  74.32   0   0.19   0
 334   3  81   1  33   4   1  13.0  35   0.00  -0.19   1   1     0.36   0.00   1   0.19   0
 334   4  81   1  33   4   1  19.0  42  21.08   0.80   3   1    -0.75  50.20   1   0.80   0
 334   5  81   1  33   4   1  22.0  21   9.80   0.00   2   0     0.00  46.67   1   0.00   0
 334   6  81   1  33   4   1  26.0  28  12.25   0.90   3   0     0.00  43.75   0   0.90   0
 334   7  81   1  33   4   1  31.0  35   0.00   0.30   3   0     0.00   0.00   0   0.30   0
 334   8  81   1  33   4   1  38.0  49   0.00   1.60   3   1    -0.35   0.00   0   1.60   0
 334   9  81   1  33   4   1  39.0   7   2.56  -0.13   1   0     0.00  36.63   1   0.13   1
 334  10  81   1  33   4   1  40.0   7   0.00  -0.08   1   1     1.08   0.00   0   0.08   1
 334  11  81   1  33   4   1  42.0  14   6.14   1.20   3   0     0.00  43.86   1   1.20   0
 334  12  81   1  33   4   1  45.0  21   0.00   4.80   3   1    -0.63   0.00   0   4.80   0
 334  13  81   1  33   4   1  46.0   7   0.00   0.00   2   0     0.00   0.00   1   0.00   1
 334  14  81   1  33   4   1  48.6  18   0.00   0.35   3   0     0.00   0.00   0   0.35   0
 335   1  61   1   2   1   1   0.0   0   0.00   1.15   3   0     0.00   0.00   0   1.15   1
 335   2  61   1   2   1   1   1.6  11   0.00   0.50   3   0     0.00   0.00   0   0.50   1
 335   3  61   1   2   1   1  13.0  80  22.85   0.00   2   0     0.00  28.56   0   0.00   0
 335   4  61   1   2   1   1  15.0  14   3.50   0.60   3   0     0.00  25.00   0   0.60   0
 335   5  61   1   2   1   1  18.0  21   0.00   0.10   3   0     0.00   0.00   0   0.10   0
 335   6  61   1   2   1   1  22.0  28  23.73  -0.08   1   0     0.00  84.75   0   0.08   0
 335   7  61   1   2   1   1  24.0  14  12.91   0.00   2   0     0.00  92.23   0   0.00   0
 335   8  61   1   2   1   1  27.0  21   4.20   0.20   3   1    -0.33  20.00   0   0.20   0
 335   9  61   1   2   1   1  31.0  28   0.00   0.00   2   1    -0.23   0.00   1   0.00   0
 335  10  61   1   2   1   1  34.0  21  21.00   0.00   2   0     0.00 100.00   1   0.00   0
 335  11  61   1   2   1   1  37.0  21  21.00   0.00   2   0     0.00 100.00   0   0.00   0
 335  12  61   1   2   1   1  41.0  28  28.00   0.00   2   0     0.00 100.00   0   0.00   0
 335  13  61   1   2   1   1  54.0  91  39.57  -0.13   1   0     0.00  43.48   0   0.13   0
 335  14  61   1   2   1   1  55.0   7   6.12   0.00   2   0     0.00  87.38   0   0.00   1
 336   1  71   0   8   3   2   0.0   0   0.00   0.15   3   0     0.00   0.00   0   0.15   1
 336   2  71   0   8   3   2   2.0  14  12.14   0.00   2   0     0.00  86.70   0   0.00   0
 336   3  71   0   8   3   2   3.0   7   7.00   0.00   2   1     0.72 100.00   0   0.00   1
 336   4  71   0   8   3   2   4.0   7   1.11   3.70   3   1    -0.50  15.91   1   3.70   1
 336   5  71   0   8   3   2   5.0   7   1.30  -0.69   1   1     0.50  18.55   1   0.69   1
 336   6  71   0   8   3   2   6.0   7   1.13   4.50   3   1    -9.00  16.16   1   4.50   1
 336   7  71   0   8   3   2   6.3   2   0.00   0.55   3   1     8.00   0.00   1   0.55   1
 336   8  71   0   8   3   2   6.7   3   1.26   0.00   2   0     0.00  42.11   1   0.00   1
 336   9  71   0   8   3   2   7.1   3   3.00   0.00   2   0     0.00 100.00   0   0.00   1
 336  10  71   0   8   3   2   9.1  14   0.00   3.05   3   1    -1.00   0.00   0   3.05   0
 336  11  71   0   8   3   2   9.7   4   0.96  -0.10   1   0     0.00  24.10   1   0.10   1
 336  12  71   0   8   3   2  10.3   4   3.00   0.00   2   1     0.61  75.00   0   0.00   1
 336  13  71   0   8   3   2  10.7   3   3.00   0.00   2   0     0.00 100.00   1   0.00   1
 336  14  71   0   8   3   2  11.3   4   0.00   2.20   3   1    -0.61   0.00   0   2.20   1
 337   1  78   0   8   3   2   0.0   0   0.00  -0.20   1   0     0.00   0.00   0   0.20   1
 337   2  78   0   8   3   2   3.1  22   0.00  -0.20   1   1     0.21   0.00   0   0.20   0
 337   3  78   0   8   3   2   5.0  13   4.63   1.60   3   1    -0.21  35.60   1   1.60   1
 337   4  78   0   8   3   2   5.9   6   0.00   0.30   3   0     0.00   0.00   1   0.30   1
 337   5  78   0   8   3   2   8.1  16   0.00   3.30   3   1    -0.50   0.00   0   3.30   0
 337   6  78   0   8   3   2   9.1   7   1.56  -0.20   1   0     0.00  22.22   1   0.20   1
 337   7  78   0   8   3   2  10.1   7   0.00  -0.30   1   1     0.50   0.00   0   0.30   1
 337   8  78   0   8   3   2  11.1   7   4.38   0.30   3   1    -0.22  62.50   1   0.30   1
 337   9  78   0   8   3   2  13.1  14   0.00   0.80   3   0     0.00   0.00   1   0.80   0
 337  10  78   0   8   3   2  14.6  10   0.00   2.10   3   1    -0.28   0.00   0   2.10   1
 337  11  78   0   8   3   2  15.0   3   0.80  -0.63   1   1    -1.00  26.81   1   0.63   1
 337  12  78   0   8   3   2  15.1   1   0.00  -0.90   1   1     1.50   0.00   1   0.90   1
 337  13  78   0   8   3   2  16.1   7   2.50   0.00   2   0     0.00  35.71   1   0.00   1
 337  14  78   0   8   3   2  18.1  14  14.00   0.00   2   0     0.00 100.00   0   0.00   0
 338   1  58   1  24   4   1   0.0   0   0.00   0.05   3   0     0.00   0.00   0   0.05   1
 338   2  58   1  24   4   1   8.0  56   0.00   1.50   3   1    -0.50   0.00   0   1.50   0
 338   3  58   1  24   4   1  11.0  21   5.25   0.00   2   0     0.00  25.00   1   0.00   0
 338   4  58   1  24   4   1  16.1  36  36.00   0.00   2   0     0.00 100.00   0   0.00   0
 338   5  58   1  24   4   1  22.1  42  42.00   0.00   2   0     0.00 100.00   0   0.00   0
 338   6  58   1  24   4   1  25.1  21  21.00   0.00   2   1     0.49 100.00   0   0.00   0
 338   7  58   1  24   4   1  27.1  14  14.00   0.00   2   1     0.22 100.00   1   0.00   0
 338   8  58   1  24   4   1  29.1  14   1.91   0.95   3   0     0.00  13.64   1   0.95   0
 338   9  58   1  24   4   1  32.1  21   0.00   1.80   3   1    -0.35   0.00   0   1.80   0
 338  10  58   1  24   4   1  33.1   7   0.00   0.40   3   0     0.00   0.00   1   0.40   1
 338  11  58   1  24   4   1  35.1  14   0.00   0.60   3   0     0.00   0.00   0   0.60   0
 338  12  58   1  24   4   1  38.1  21   5.26   0.00   2   0     0.00  25.05   0   0.00   0
 338  13  58   1  24   4   1  39.1   7   2.80   0.30   3   0     0.00  40.00   0   0.30   1
 338  14  58   1  24   4   1  41.1  14   0.00   0.10   3   0     0.00   0.00   0   0.10   0
 339   1  61   1   2   1   1   0.0   0   0.00   0.15   3   0     0.00   0.00   0   0.15   1
 339   2  61   1   2   1   1   5.0  35   0.00   1.45   3   1    -0.50   0.00   0   1.45   0
 339   3  61   1   2   1   1   8.0  21   5.78   0.00   2   1     0.34  27.50   1   0.00   0
 339   4  61   1   2   1   1  13.0  35  32.12   0.05   3   0     0.00  91.78   1   0.05   0
 339   5  61   1   2   1   1  26.0  91  84.50   0.00   2   1     0.16  92.86   0   0.00   0
 339   6  61   1   2   1   1  32.0  42  42.00   0.00   2   0     0.00 100.00   1   0.00   0
 339   7  61   1   2   1   1  39.0  49   3.77   1.80   3   1    -0.79   7.69   0   1.80   0
 339   8  61   1   2   1   1  41.0  14   0.00   0.10   3   1    -0.46   0.00   1   0.10   0
 339   9  61   1   2   1   1  43.0  14  12.00   0.00   2   0     0.00  85.71   1   0.00   0
 339  10  61   1   2   1   1  46.0  21  21.00   0.00   2   0     0.00 100.00   0   0.00   0
 339  11  61   1   2   1   1  50.0  28  28.00   0.00   2   0     0.00 100.00   0   0.00   0
 339  12  61   1   2   1   1  56.0  42  42.00   0.00   2   0     0.00 100.00   0   0.00   0
 339  13  61   1   2   1   1  64.0  56  56.00   0.00   2   0     0.00 100.00   0   0.00   0
 339  14  61   1   2   1   1  75.0  77  43.77  -0.19   1   0     0.00  56.85   0   0.19   0
 340   1  64   1  14   1   1   0.0   0   0.00  -0.19   1   0     0.00   0.00   0   0.19   1
 340   2  64   1  14   1   1   1.0   7   0.00  -0.19   1   1     0.50   0.00   0   0.19   1
 340   3  64   1  14   1   1   2.0   7   4.29   0.00   2   0     0.00  61.22   1   0.00   1
 340   4  64   1  14   1   1   4.0  14  14.00   0.00   2   0     0.00 100.00   0   0.00   0
 340   5  64   1  14   1   1  38.0 238 238.00   0.00   2   1     0.64 100.00   0   0.00   0
 340   6  64   1  14   1   1  41.0  21  21.00   0.00   2   1    -0.14 100.00   1   0.00   0
 340   7  64   1  14   1   1  43.0  14  14.00   0.00   2   0     0.00 100.00   1   0.00   0
 340   8  64   1  14   1   1  46.0  21  21.00   0.00   2   0     0.00 100.00   0   0.00   0
 340   9  64   1  14   1   1  50.0  28  28.00   0.00   2   0     0.00 100.00   0   0.00   0
 340  10  64   1  14   1   1  56.0  42  42.00   0.00   2   0     0.00 100.00   0   0.00   0
 340  11  64   1  14   1   1  64.0  56  10.37   2.20   3   1    -0.50  18.52   0   2.20   0
 340  12  64   1  14   1   1  65.0   7   1.60   0.00   2   0     0.00  22.81   1   0.00   1
 340  13  64   1  14   1   1  66.0   7   7.00   0.00   2   0     0.00 100.00   0   0.00   1
 340  14  64   1  14   1   1  68.0  14  14.00   0.00   2   0     0.00 100.00   0   0.00   0
 341   1  78   0   2   1   1   0.0   0   0.00   0.35   3   0     0.00   0.00   0   0.35   1
 341   2  78   0   2   1   1   6.0  42  15.26   0.00   2   0     0.00  36.33   0   0.00   0
 341   3  78   0   2   1   1  13.0  49  49.00   0.00   2   0     0.00 100.00   0   0.00   0
 341   4  78   0   2   1   1  19.0  42  42.00   0.00   2   0     0.00 100.00   0   0.00   0
 341   5  78   0   2   1   1  25.0  42  42.00   0.00   2   0     0.00 100.00   0   0.00   0
 341   6  78   0   2   1   1  33.0  56  39.41  -0.40   1   0     0.00  70.37   0   0.40   0
 341   7  78   0   2   1   1  34.0   7   4.67   0.00   2   0     0.00  66.67   0   0.00   1
 341   8  78   0   2   1   1  38.0  28   7.01   0.60   3   1    -0.44  25.04   0   0.60   0
 341   9  78   0   2   1   1  42.0  28  12.73   0.00   2   0     0.00  45.45   1   0.00   0
 341  10  78   0   2   1   1  48.0  42  42.00   0.00   2   0     0.00 100.00   0   0.00   0
 341  11  78   0   2   1   1  54.0  42  42.00   0.00   2   0     0.00 100.00   0   0.00   0
 341  12  78   0   2   1   1  60.0  42  42.00   0.00   2   0     0.00 100.00   0   0.00   0
 341  13  78   0   2   1   1  68.0  56  56.00   0.00   2   0     0.00 100.00   0   0.00   0
 341  14  78   0   2   1   1  76.0  56  56.00   0.00   2   0     0.00 100.00   0   0.00   0
 342   1  85   0  14   1   1   0.0   0   0.00   0.45   3   0     0.00   0.00   0   0.45   1
 342   2  85   0  14   1   1   8.0  56  26.35   0.00   2   0     0.00  47.06   0   0.00   0
 342   3  85   0  14   1   1  15.3  51  22.65   0.50   3   0     0.00  44.41   0   0.50   0
 342   4  85   0  14   1   1  21.3  42  18.67   0.00   2   0     0.00  44.44   0   0.00   0
 342   5  85   0  14   1   1  29.3  56  56.00   0.00   2   0     0.00 100.00   0   0.00   0
 342   6  85   0  14   1   1  37.3  56  56.00   0.00   2   0     0.00 100.00   0   0.00   0
 342   7  85   0  14   1   1  49.3  84  84.00   0.00   2   0     0.00 100.00   0   0.00   0
 342   8  85   0  14   1   1  61.3  84  84.00   0.00   2   0     0.00 100.00   0   0.00   0
 342   9  85   0  14   1   1  75.3  98  73.93  -0.13   1   0     0.00  75.44   0   0.13   0
 342  10  85   0  14   1   1  76.3   7   0.00  -0.40   1   1     0.23   0.00   0   0.40   1
 342  11  85   0  14   1   1  78.3  14  10.00   0.00   2   1    -0.17  71.43   1   0.00   0
 342  12  85   0  14   1   1  80.3  14  14.00   0.00   2   0     0.00 100.00   1   0.00   0
 342  13  85   0  14   1   1  83.3  21  21.00   0.00   2   0     0.00 100.00   0   0.00   0
 342  14  85   0  14   1   1  87.3  28  16.80   0.20   3   1    -0.12  60.00   0   0.20   0
 343   1  88   0   2   1   1   0.0   0   0.00   0.00   2   0     0.00   0.00   0   0.00   1
 343   2  88   0   2   1   1   6.0  42  42.00   0.00   2   1    -0.28 100.00   0   0.00   0
 343   3  88   0   2   1   1   9.0  21  21.00   0.00   2   0     0.00 100.00   1   0.00   0
 343   4  88   0   2   1   1  13.0  28  28.00   0.00   2   0     0.00 100.00   0   0.00   0
 343   5  88   0   2   1   1  19.0  42  42.00   0.00   2   0     0.00 100.00   0   0.00   0
 343   6  88   0   2   1   1  25.0  42  42.00   0.00   2   0     0.00 100.00   0   0.00   0
 343   7  88   0   2   1   1  33.0  56  56.00   0.00   2   0     0.00 100.00   0   0.00   0
 343   8  88   0   2   1   1  41.0  56  56.00   0.00   2   0     0.00 100.00   0   0.00   0
 343   9  88   0   2   1   1  54.0  91  91.00   0.00   2   0     0.00 100.00   0   0.00   0
 343  10  88   0   2   1   1  66.0  84  12.00   0.60   3   1    -0.63  14.29   0   0.60   0
 343  11  88   0   2   1   1  71.0  35   0.00   1.60   3   1    -1.07   0.00   1   1.60   0
 343  12  88   0   2   1   1  72.0   7   0.00   0.50   3   1    -0.37   0.00   1   0.50   1
 343  13  88   0   2   1   1  72.9   6   3.53  -0.20   1   0     0.00  58.82   1   0.20   1
 343  14  88   0   2   1   1  74.0   8   0.00  -0.80   1   1     0.49   0.00   0   0.80   1
 344   1  45   1   8   3   3   0.0   0   0.00   1.20   3   1    -0.40   0.00   0   1.20   1
 344   2  45   1   8   3   3   4.0  28   2.15   0.00   2   0     0.00   7.69   1   0.00   0
 344   3  45   1   8   3   3  10.0  42   5.25   0.70   3   1     0.16  12.50   0   0.70   0
 344   4  45   1   8   3   3  14.0  28   0.00   0.20   3   0     0.00   0.00   1   0.20   0
 344   5  45   1   8   3   3  40.0 182   0.00   0.10   3   1    -0.40   0.00   0   0.10   0
 344   6  45   1   8   3   3  45.0  35   0.00   0.00   2   0     0.00   0.00   1   0.00   0
 344   7  45   1   8   3   3  51.0  42  42.00   0.00   2   0     0.00 100.00   0   0.00   0
 344   8  45   1   8   3   3  57.0  42  31.50   0.10   3   0     0.00  75.00   0   0.10   0
 344   9  45   1   8   3   3  63.0  42   0.00   0.20   3   1    -0.22   0.00   0   0.20   0
 344  10  45   1   8   3   3  71.0  56   0.00   0.10   3   0     0.00   0.00   1   0.10   0
 344  11  45   1   8   3   3  79.0  56  46.70   0.00   2   0     0.00  83.40   0   0.00   0
 344  12  45   1   8   3   3  85.0  42  42.00   0.00   2   0     0.00 100.00   0   0.00   0
 344  13  45   1   8   3   3  91.0  42  42.00   0.00   2   0     0.00 100.00   0   0.00   0
 344  14  45   1   8   3   3  99.0  56  32.67  -0.50   1   0     0.00  58.33   0   0.50   0
 345   1  74   1  14   1   1   0.0   0   0.00   0.65   3   0     0.00   0.00   0   0.65   1
 345   2  74   1  14   1   1   7.3  51  14.17   0.00   2   0     0.00  27.78   0   0.00   0
 345   3  74   1  14   1   1  15.3  56  16.46   0.60   3   0     0.00  29.39   0   0.60   0
 345   4  74   1  14   1   1  23.3  56   0.00   0.60   3   0     0.00   0.00   0   0.60   0
 345   5  74   1  14   1   1  56.3 231 128.36   0.00   2   1     0.36  55.57   0   0.00   0
 345   6  74   1  14   1   1  62.3  42  33.12   0.20   3   1    -0.15  78.87   1   0.20   0
 345   7  74   1  14   1   1  68.3  42  18.00   0.00   2   0     0.00  42.86   1   0.00   0
 345   8  74   1  14   1   1  74.3  42   3.50   1.65   3   1    -0.78   8.33   0   1.65   0
 345   9  74   1  14   1   1  75.3   7   0.00   0.00   2   1    -0.19   0.00   1   0.00   1
 345  10  74   1  14   1   1  76.3   7   7.00   0.00   2   0     0.00 100.00   1   0.00   1
 345  11  74   1  14   1   1  78.3  14   9.69   0.20   3   1    -0.24  69.23   0   0.20   0
 345  12  74   1  14   1   1  80.3  14  11.20   0.00   2   0     0.00  80.00   1   0.00   0
 345  13  74   1  14   1   1  83.3  21  21.00   0.00   2   0     0.00 100.00   0   0.00   0
 345  14  74   1  14   1   1  87.3  28  28.00   0.00   2   0     0.00 100.00   0   0.00   0
 346   1  78   1   2   1   1   0.0   0   0.00   0.00   2   0     0.00   0.00   0   0.00   1
 346   2  78   1   2   1   1   5.0  35  35.00   0.00   2   0     0.00 100.00   0   0.00   0
 346   3  78   1   2   1   1  10.1  36  36.00   0.00   2   0     0.00 100.00   0   0.00   0
 346   4  78   1   2   1   1  16.1  42  42.00   0.00   2   0     0.00 100.00   0   0.00   0
 346   5  78   1   2   1   1  22.1  42  42.00   0.00   2   0     0.00 100.00   0   0.00   0
 346   6  78   1   2   1   1  30.1  56  31.11   0.40   3   1    -0.39  55.56   0   0.40   0
 346   7  78   1   2   1   1  33.1  21   0.00   0.70   3   1    -0.45   0.00   1   0.70   0
 346   8  78   1   2   1   1  36.1  21  11.20   0.00   2   0     0.00  53.33   1   0.00   0
 346   9  78   1   2   1   1  40.1  28  28.00   0.00   2   0     0.00 100.00   0   0.00   0
 346  10  78   1   2   1   1  46.1  42  42.00   0.00   2   0     0.00 100.00   0   0.00   0
 346  11  78   1   2   1   1  52.1  42  42.00   0.00   2   0     0.00 100.00   0   0.00   0
 346  12  78   1   2   1   1  60.3  57  57.00   0.00   2   0     0.00 100.00   0   0.00   0
 346  13  78   1   2   1   1  68.3  56  29.65  -0.71   1   1     0.63  52.94   0   0.71   0
 346  14  78   1   2   1   1  69.3   7   0.00  -0.40   1   1     0.25   0.00   1   0.40   1
 347   1  76   1  35   2   3   0.0   0   0.00  -1.19   1   1     1.10   0.00   0   1.19   1
 347   2  76   1  35   2   3   2.0  14   0.00  -1.19   1   1     0.30   0.00   1   1.19   0
 347   3  76   1  35   2   3   4.1  15   0.00  -0.75   1   1    -0.35   0.00   1   0.75   0
 347   4  76   1  35   2   3   6.1  14   0.00  -0.30   1   0     0.00   0.00   1   0.30   0
 347   5  76   1  35   2   3  22.1 112   0.00  -0.50   1   1     0.85   0.00   0   0.50   0
 347   6  76   1  35   2   3  24.1  14   0.00  -0.85   1   1     0.24   0.00   1   0.85   0
 347   7  76   1  35   2   3  26.1  14   0.00  -0.80   1   1     0.26   0.00   1   0.80   0
 347   8  76   1  35   2   3  28.1  14   0.00  -1.08   1   1     0.50   0.00   1   1.08   0
 347   9  76   1  35   2   3  30.1  14   0.00  -0.60   1   1     0.75   0.00   1   0.60   0
 347  10  76   1  35   2   3  31.1   7   2.33   0.00   2   0     0.00  33.33   1   0.00   1
 347  11  76   1  35   2   3  33.1  14  12.25   0.10   3   0     0.00  87.50   0   0.10   0
 347  12  76   1  35   2   3  36.1  21   0.00   0.70   3   1    -0.50   0.00   0   0.70   0
 347  13  76   1  35   2   3  38.1  14   0.00   0.10   3   0     0.00   0.00   1   0.10   0
 347  14  76   1  35   2   3  41.1  21  15.00  -0.30   1   0     0.00  71.43   0   0.30   0
 348   1  81   0  14   1   1   0.0   0   0.00   0.70   3   0     0.00   0.00   0   0.70   1
 348   2  81   0  14   1   1   6.0  42   0.00   0.00   2   0     0.00   0.00   0   0.00   0
 348   3  81   0  14   1   1  13.0  49   0.00   0.85   3   0     0.00   0.00   0   0.85   0
 348   4  81   0  14   1   1  20.0  49   0.00   0.20   3   0     0.00   0.00   0   0.20   0
 348   5  81   0  14   1   1  42.0 154   0.00   0.00   2   1     0.36   0.00   0   0.00   0
 348   6  81   0  14   1   1  48.0  42   0.00   0.80   3   1    -0.15   0.00   1   0.80   0
 348   7  81   0  14   1   1  54.0  42   0.00   0.80   3   1    -0.46   0.00   1   0.80   0
 348   8  81   0  14   1   1  57.0  21   3.32   0.00   2   0     0.00  15.79   1   0.00   0
 348   9  81   0  14   1   1  61.0  28  28.00   0.00   2   0     0.00 100.00   0   0.00   0
 348  10  81   0  14   1   1  67.0  42  42.00   0.00   2   0     0.00 100.00   0   0.00   0
 348  11  81   0  14   1   1  73.0  42  42.00   0.00   2   0     0.00 100.00   0   0.00   0
 348  12  81   0  14   1   1  81.0  56  56.00   0.00   2   0     0.00 100.00   0   0.00   0
 348  13  81   0  14   1   1  89.0  56  15.27   0.80   3   1    -0.28  27.27   0   0.80   0
 348  14  81   0  14   1   1  92.0  21  11.12   0.00   2   0     0.00  52.94   1   0.00   0
 349   1  85   1  44   1   1   0.0   0   0.00   0.00   2   1     0.05   0.00   0   0.00   1
 349   2  85   1  44   1   1   6.0  42  19.58  -0.63   1   1     0.30  46.61   1   0.63   0
 349   3  85   1  44   1   1  12.1  43  23.37   0.00   2   0     0.00  54.35   1   0.00   0
 349   4  85   1  44   1   1  17.0  34  34.00   0.00   2   1    -0.05 100.00   0   0.00   0
 349   5  85   1  44   1   1  29.0  84  84.00   0.00   2   1     0.26 100.00   1   0.00   0
 349   6  85   1  44   1   1  35.0  42  42.00   0.00   2   0     0.00 100.00   1   0.00   0
 349   7  85   1  44   1   1  41.1  43  43.00   0.00   2   0     0.00 100.00   0   0.00   0
 349   8  85   1  44   1   1  47.1  42  42.00   0.00   2   0     0.00 100.00   0   0.00   0
 349   9  85   1  44   1   1  53.4  44  20.00   0.30   3   1    -0.48  45.45   0   0.30   0
 349  10  85   1  44   1   1  56.4  21   5.25   0.00   2   0     0.00  25.00   1   0.00   0
 349  11  85   1  44   1   1  60.4  28  28.00   0.00   2   0     0.00 100.00   0   0.00   0
 349  12  85   1  44   1   1  66.4  42  42.00   0.00   2   0     0.00 100.00   0   0.00   0
 349  13  85   1  44   1   1  72.4  42  42.00   0.00   2   0     0.00 100.00   0   0.00   0
 349  14  85   1  44   1   1  80.4  56  56.00   0.00   2   0     0.00 100.00   0   0.00   0
 350   1  73   0  41   4   2   0.0   0   0.00   0.00   2   1     0.14   0.00   0   0.00   1
 350   2  73   0  41   4   2   6.0  42  38.77   0.05   3   0     0.00  92.31   1   0.05   0
 350   3  73   0  41   4   2  11.0  35   0.00   0.90   3   1    -0.14   0.00   0   0.90   0
 350   4  73   0  41   4   2  16.0  35  15.89   0.00   2   1     0.14  45.40   1   0.00   0
 350   5  73   0  41   4   2  23.0  49  49.00   0.00   2   0     0.00 100.00   1   0.00   0
 350   6  73   0  41   4   2  24.0   7   4.90   0.30   3   0     0.00  70.00   0   0.30   1
 350   7  73   0  41   4   2  26.0  14   0.00   0.37   3   0     0.00   0.00   0   0.37   0
 350   8  73   0  41   4   2  29.0  21   0.00   0.45   3   0     0.00   0.00   0   0.45   0
 350   9  73   0  41   4   2  33.0  28   2.80   0.00   2   0     0.00  10.00   0   0.00   0
 350  10  73   0  41   4   2  39.0  42  42.00   0.00   2   0     0.00 100.00   0   0.00   0
 350  11  73   0  41   4   2  47.0  56  56.00   0.00   2   0     0.00 100.00   0   0.00   0
 350  12  73   0  41   4   2  60.4  94  31.33   0.40   3   0     0.00  33.33   0   0.40   0
 350  13  73   0  41   4   2  72.0  81  16.19   0.00   2   0     0.00  19.99   0   0.00   0
 350  14  73   0  41   4   2  84.0  84  49.41  -0.63   1   0     0.00  58.82   0   0.63   0
 351   1  64   0  30   1   1   0.0   0   0.00  -0.08   1   1     0.50   0.00   0   0.08   1
 351   2  64   0  30   1   1   2.0  14   9.13   0.00   2   1     0.21  65.22   1   0.00   0
 351   3  64   0  30   1   1   5.0  21  21.00   0.00   2   0     0.00 100.00   1   0.00   0
 351   4  64   0  30   1   1  10.0  35   0.00   0.10   3   0     0.00   0.00   0   0.10   0
 351   5  64   0  30   1   1  17.0  49   0.00   0.85   3   1     0.04   0.00   0   0.85   0
 351   6  64   0  30   1   1  23.0  42   0.00   1.30   3   0     0.00   0.00   1   1.30   0
 351   7  64   0  30   1   1  29.0  42   0.00   0.60   3   0     0.00   0.00   0   0.60   0
 351   8  64   0  30   1   1  35.0  42   0.00   0.30   3   0     0.00   0.00   0   0.30   0
 351   9  64   0  30   1   1  41.0  42   0.00   0.15   3   0     0.00   0.00   0   0.15   0
 351  10  64   0  30   1   1  49.0  56  48.00   0.00   2   0     0.00  85.71   0   0.00   0
 351  11  64   0  30   1   1  52.0  21  21.00   0.00   2   0     0.00 100.00   0   0.00   0
 351  12  64   0  30   1   1  56.0  28  14.36  -0.19   1   0     0.00  51.28   0   0.19   0
 351  13  64   0  30   1   1  57.0   7   3.59   0.00   2   0     0.00  51.28   0   0.00   1
 351  14  64   0  30   1   1  61.0  28  28.00   0.00   2   0     0.00 100.00   0   0.00   0
 352   1  71   0  24   4   1   0.0   0   0.00   0.00   2   1     0.50   0.00   0   0.00   1
 352   2  71   0  24   4   1   4.0  28  28.00   0.00   2   0     0.00 100.00   1   0.00   0
 352   3  71   0  24   4   1  10.0  42  42.00   0.00   2   1    -0.21 100.00   0   0.00   0
 352   4  71   0  24   4   1  16.0  42   0.00   0.10   3   1    -0.54   0.00   1   0.10   0
 352   5  71   0  24   4   1  19.0  21  18.67   0.00   2   0     0.00  88.89   1   0.00   0
 352   6  71   0  24   4   1  23.0  28  16.00   0.60   3   1    -1.07  57.14   0   0.60   0
 352   7  71   0  24   4   1  26.0  21  11.67   0.00   2   0     0.00  55.56   1   0.00   0
 352   8  71   0  24   4   1  30.0  28  28.00   0.00   2   0     0.00 100.00   0   0.00   0
 352   9  71   0  24   4   1  37.0  49  49.00   0.00   2   0     0.00 100.00   0   0.00   0
 352  10  71   0  24   4   1  43.0  42  42.00   0.00   2   0     0.00 100.00   0   0.00   0
 352  11  71   0  24   4   1  53.0  70  70.00   0.00   2   0     0.00 100.00   0   0.00   0
 352  12  71   0  24   4   1  61.0  56  56.00   0.00   2   0     0.00 100.00   0   0.00   0
 352  13  71   0  24   4   1  73.0  84  36.50  -0.13   1   0     0.00  43.46   0   0.13   0
 352  14  71   0  24   4   1  75.0  14   0.00   0.00   2   0     0.00   0.00   0   0.00   0
 353   1  67   1   8   3   1   0.0   0   0.00   1.05   3   0     0.00   0.00   0   1.05   1
 353   2  67   1   8   3   1   7.0  49   0.00   0.50   3   0     0.00   0.00   0   0.50   0
 353   3  67   1   8   3   1  13.0  42   0.00   1.10   3   0     0.00   0.00   0   1.10   0
 353   4  67   1   8   3   1  19.0  42   0.00   3.00   3   1    -0.21   0.00   0   3.00   0
 353   5  67   1   8   3   1  20.0   7   0.00   0.10   3   0     0.00   0.00   1   0.10   1
 353   6  67   1   8   3   1  22.0  14   0.00   2.00   3   1    -0.22   0.00   0   2.00   0
 353   7  67   1   8   3   1  23.0   7   2.33   0.00   2   0     0.00  33.33   1   0.00   1
 353   8  67   1   8   3   1  24.0   7   5.38   0.30   3   0     0.00  76.92   0   0.30   1
 353   9  67   1   8   3   1  26.0  14   0.00   1.00   3   0     0.00   0.00   0   1.00   0
 353  10  67   1   8   3   1  29.0  21   0.00   1.70   3   1    -0.36   0.00   0   1.70   0
 353  11  67   1   8   3   1  30.0   7   0.00   0.15   3   0     0.00   0.00   1   0.15   1
 353  12  67   1   8   3   1  32.0  14   0.00   0.10   3   0     0.00   0.00   0   0.10   0
 353  13  67   1   8   3   1  35.0  21   0.00   1.00   3   0     0.00   0.00   0   1.00   0
 353  14  67   1   8   3   1  39.0  28   7.26   0.00   2   0     0.00  25.93   0   0.00   0
 354   1  73   0  22   2   3   0.0   0   0.00   0.00   2   0     0.00   0.00   0   0.00   1
 354   2  73   0  22   2   3   2.0  14  14.00   0.00   2   0     0.00 100.00   0   0.00   0
 354   3  73   0  22   2   3   6.0  28  28.00   0.00   2   0     0.00 100.00   0   0.00   0
 354   4  73   0  22   2   3  14.0  56  14.61   1.70   3   1    -0.14  26.09   0   1.70   0
 354   5  73   0  22   2   3  15.0   7   2.30  -0.35   1   0     0.00  32.79   1   0.35   1
 354   6  73   0  22   2   3  16.0   7   1.56   0.00   2   0     0.00  22.22   0   0.00   1
 354   7  73   0  22   2   3  18.0  14  11.45   0.20   3   0     0.00  81.82   0   0.20   0
 354   8  73   0  22   2   3  21.0  21  12.60   0.00   2   0     0.00  60.00   0   0.00   0
 354   9  73   0  22   2   3  27.0  42  42.00   0.00   2   0     0.00 100.00   0   0.00   0
 354  10  73   0  22   2   3  35.0  56  11.80  -0.75   1   0     0.00  21.07   0   0.75   0
 354  11  73   0  22   2   3  36.0   7   0.00  -0.85   1   1     0.58   0.00   0   0.85   1
 354  12  73   0  22   2   3  38.0  14   0.00  -0.30   1   1     0.40   0.00   1   0.30   0
 354  13  73   0  22   2   3  39.0   7   3.68   0.60   3   1    -0.27  52.63   1   0.60   1
 354  14  73   0  22   2   3  40.3   9   0.69   0.00   2   0     0.00   7.69   1   0.00   1
 356   1  67   0   2   1   1   0.0   0   0.00   0.00   2   1     1.00   0.00   0   0.00   1
 356   2  67   0   2   1   1   1.0   7   4.06   0.65   3   1    -0.50  58.06   1   0.65   1
 356   3  67   0   2   1   1   3.0  14   0.00   0.75   3   0     0.00   0.00   1   0.75   0
 356   4  67   0   2   1   1   5.3  16   0.00   0.00   2   0     0.00   0.00   0   0.00   0
 356   5  67   0   2   1   1  36.4 218 218.00   0.00   2   1    -0.50 100.00   0   0.00   0
 356   6  67   0   2   1   1  40.3  27  27.00   0.00   2   0     0.00 100.00   1   0.00   0
 356   7  67   0   2   1   1  46.3  42  42.00   0.00   2   0     0.00 100.00   0   0.00   0
 356   8  67   0   2   1   1  52.3  42   4.50   2.50   3   1    -0.50  10.71   0   2.50   0
 356   9  67   0   2   1   1  54.6  16   0.00   0.20   3   0     0.00   0.00   1   0.20   0
 356  10  67   0   2   1   1  57.6  21   0.00   1.70   3   1    -0.17   0.00   0   1.70   0
 356  11  67   0   2   1   1  59.6  14   0.00   2.00   3   1    -0.33   0.00   1   2.00   0
 356  12  67   0   2   1   1  65.1  39   3.55   0.00   2   0     0.00   9.09   1   0.00   0
 356  13  67   0   2   1   1  68.1  21  21.00   0.00   2   1     0.21 100.00   0   0.00   0
 356  14  67   0   2   1   1  70.1  14  14.00   0.00   2   1     0.19 100.00   1   0.00   0
